# Supplementary material for: Diversity and Conservation Gap Analysis of the Solanaceae of Southern South America
Source: Front Plant Sci. 2022 May 17;13:854372. doi: 10.3389/fpls.2022.854372 (PMC9152431; doi:10.3389/fpls.2022.854372)
Supplement: Supplementary file 1 [file Table_1.XLS]

## Sheet: BD
PAÍS	FUENTE	ID	TAXON	LATDEC	LONGDEC	GÉNERO	ESPECIE
AR	ARG_Knapp 2000	4978	Solanum_zuloagae	-24.2613	-64.4157	Solanum	zuloagae
AR	ARG_Knapp 2000	4979	Solanum_zuloagae	-24.0272	-64.3657	Solanum	zuloagae
AR	ARG_Knapp 2000	3568	Solanum_sinuatirecurvum	-21.9453	-66.0526	Solanum	sinuatirecurvum
AR	ARG_Knapp 2000	3567	Solanum_sinuatirecurvum	-21.9453	-66.0526	Solanum	sinuatirecurvum
AR	ARG_Knapp 2000	3569	Solanum_sinuatirecurvum	-21.9453	-66.0526	Solanum	sinuatirecurvum
AR	ARG_Knapp 2000	4874	Solanum_weddellii	-21.9453	-66.0526	Solanum	weddellii
AR	ARG_Knapp 2000	4076	Solanum_tripartitum	-21.9453	-66.0526	Solanum	tripartitum
AR	ARG_Knapp 2000	4137	Solanum_tripartitum	-21.9453	-66.0526	Solanum	tripartitum
AR	ARG_Knapp 2000	4136	Solanum_tripartitum	-21.9453	-66.0526	Solanum	tripartitum
AR	ARG_Knapp 2000	2915	Solanum_riojense	-22.0983	-65.455	Solanum	riojense
AR	ARG_Knapp 2000	3611	Solanum_sinuatirecurvum	-22.1053	-65.5967	Solanum	sinuatirecurvum
AR	ARG_Knapp 2000	3629	Solanum_sinuatirecurvum	-22.1181	-65.58	Solanum	sinuatirecurvum
AR	ARG_Knapp 2000	3572	Solanum_sinuatirecurvum	-22.1319	-65.1617	Solanum	sinuatirecurvum
AR	ARG_Knapp 2000	3573	Solanum_sinuatirecurvum	-22.1319	-65.1617	Solanum	sinuatirecurvum
AR	ARG_Knapp 2000	3574	Solanum_sinuatirecurvum	-22.1319	-65.1617	Solanum	sinuatirecurvum
AR	ARG_Knapp 2000	4135	Solanum_tripartitum	-22.1333	-65.4667	Solanum	tripartitum
AR	ARG_Knapp 2000	203	Solanum_aloysiifolium	-22.1333	-65.4667	Solanum	aloysiifolium
AR	ARG_Knapp 2000	3520	Solanum_sinuatirecurvum	-22.1339	-65.1606	Solanum	sinuatirecurvum
AR	ARG_Knapp 2000	1779	Solanum_glandulosipilosum	-22.1475	-63.7044	Solanum	glandulosipilosum
AR	ARG_Knapp 2000	171	Solanum_aloysiifolium	-22.1894	-62.7869	Solanum	aloysiifolium
AR	ARG_Knapp 2000	3600	Solanum_sinuatirecurvum	-22.1942	-65.41	Solanum	sinuatirecurvum
AR	ARG_Knapp 2000	3599	Solanum_sinuatirecurvum	-22.1942	-65.4111	Solanum	sinuatirecurvum
AR	ARG_Knapp 2000	4904	Solanum_weddellii	-22.2239	-65.2383	Solanum	weddellii
AR	ARG_Knapp 2000	4907	Solanum_weddellii	-22.225	-65.2392	Solanum	weddellii
AR	ARG_Knapp 2000	4856	Solanum_weddellii	-22.2275	-65.2681	Solanum	weddellii
AR	ARG_Knapp 2000	2970	Solanum_salamancae	-22.2328	-64.7319	Solanum	salamancae
AR	ARG_Knapp 2000	2971	Solanum_salamancae	-22.2328	-64.7319	Solanum	salamancae
AR	ARG_Knapp 2000	1726	Solanum_gilioides	-22.2333	-65.2667	Solanum	gilioides
AR	ARG_Knapp 2000	1823	Solanum_huayavillense	-22.2353	-65.0311	Solanum	huayavillense
AR	ARG_Knapp 2000	4946	Solanum_zuloagae	-22.2353	-65.0311	Solanum	zuloagae
AR	ARG_Knapp 2000	2355	Solanum_physalifolium	-22.2481	-64.9717	Solanum	physalifolium
AR	ARG_Knapp 2000	1997	Solanum_nitidibaccatum	-22.2506	-64.9681	Solanum	nitidibaccatum
AR	ARG_Knapp 2000	1283	Solanum_cochabambense	-22.2525	-64.9639	Solanum	cochabambense
AR	ARG_Knapp 2000	1284	Solanum_cochabambense	-22.2525	-64.9639	Solanum	cochabambense
AR	ARG_Knapp 2000	1324	Solanum_cochabambense	-22.2525	-64.9639	Solanum	cochabambense
AR	ARG_Knapp 2000	4102	Solanum_tripartitum	-22.2592	-65.1711	Solanum	tripartitum
AR	ARG_Knapp 2000	2365	Solanum_physalifolium	-22.2661	-64.9767	Solanum	physalifolium
AR	ARG_Knapp 2000	2366	Solanum_physalifolium	-22.2661	-64.9767	Solanum	physalifolium
AR	ARG_Knapp 2000	1285	Solanum_cochabambense	-22.2667	-65.8833	Solanum	cochabambense
AR	ARG_Knapp 2000	1846	Solanum_huayavillense	-22.2694	-64.7133	Solanum	huayavillense
AR	ARG_Knapp 2000	279	Solanum_aloysiifolium	-22.2722	-63.7328	Solanum	aloysiifolium
AR	ARG_Knapp 2000	280	Solanum_aloysiifolium	-22.2722	-63.7328	Solanum	aloysiifolium
AR	ARG_Knapp 2000	219	Solanum_aloysiifolium	-22.2794	-64.7192	Solanum	aloysiifolium
AR	ARG_Knapp 2000	3620	Solanum_sinuatirecurvum	-22.2797	-65.5906	Solanum	sinuatirecurvum
AR	ARG_Knapp 2000	3621	Solanum_sinuatirecurvum	-22.2797	-65.5906	Solanum	sinuatirecurvum
AR	ARG_Knapp 2000	3622	Solanum_sinuatirecurvum	-22.2797	-65.5906	Solanum	sinuatirecurvum
AR	ARG_Knapp 2000	218	Solanum_aloysiifolium	-22.3292	-64.9322	Solanum	aloysiifolium
AR	ARG_Knapp 2000	2121	Solanum_palitans	-22.3292	-64.9322	Solanum	palitans
AR	ARG_Knapp 2000	2122	Solanum_palitans	-22.3292	-64.9322	Solanum	palitans
AR	ARG_Knapp 2000	2123	Solanum_palitans	-22.3292	-64.9322	Solanum	palitans
AR	ARG_Knapp 2000	1789	Solanum_glandulosipilosum	-22.3292	-64.9322	Solanum	glandulosipilosum
AR	ARG_Knapp 2000	2167	Solanum_palitans	-22.3292	-64.9322	Solanum	palitans
AR	ARG_Knapp 2000	1318	Solanum_cochabambense	-22.3333	-64.9333	Solanum	cochabambense
AR	ARG_Knapp 2000	1319	Solanum_cochabambense	-22.3333	-64.9333	Solanum	cochabambense
AR	ARG_Knapp 2000	458	Solanum_aloysiifolium	-22.3333	-64.9333	Solanum	aloysiifolium
AR	ARG_Knapp 2000	4939	Solanum_zuloagae	-22.35	-64.7167	Solanum	zuloagae
AR	ARG_Knapp 2000	4940	Solanum_zuloagae	-22.35	-64.7167	Solanum	zuloagae
AR	ARG_Knapp 2000	4937	Solanum_zuloagae	-22.35	-64.75	Solanum	zuloagae
AR	ARG_Knapp 2000	4938	Solanum_zuloagae	-22.35	-64.75	Solanum	zuloagae
AR	ARG_Knapp 2000	4	Solanum_aloysiifolium	-22.4	-64.7167	Solanum	aloysiifolium
AR	ARG_Knapp 2000	5	Solanum_aloysiifolium	-22.4	-64.7167	Solanum	aloysiifolium
AR	ARG_Knapp 2000	4963	Solanum_zuloagae	-22.4103	-64.7294	Solanum	zuloagae
AR	ARG_Knapp 2000	4962	Solanum_zuloagae	-22.4167	-64.7333	Solanum	zuloagae
AR	ARG_Knapp 2000	3615	Solanum_sinuatirecurvum	-22.43	-65.42	Solanum	sinuatirecurvum
AR	ARG_Knapp 2000	3576	Solanum_sinuatirecurvum	-22.44	-65.53	Solanum	sinuatirecurvum
AR	ARG_Knapp 2000	3566	Solanum_sinuatirecurvum	-22.4406	-66.1678	Solanum	sinuatirecurvum
AR	ARG_Knapp 2000	382	Solanum_aloysiifolium	-22.45	-63.9	Solanum	aloysiifolium
AR	ARG_Knapp 2000	1695	Solanum_fiebrigii	-22.4739	-64.6581	Solanum	fiebrigii
AR	ARG_Knapp 2000	1696	Solanum_fiebrigii	-22.4739	-64.6581	Solanum	fiebrigii
AR	ARG_Knapp 2000	1	Solanum_aloysiifolium	-22.5167	-65.1	Solanum	aloysiifolium
AR	ARG_Knapp 2000	172	Solanum_aloysiifolium	-22.5167	-63.8056	Solanum	aloysiifolium
AR	ARG_Knapp 2000	204	Solanum_aloysiifolium	-22.5167	-63.8056	Solanum	aloysiifolium
AR	ARG_Knapp 2000	380	Solanum_aloysiifolium	-22.5167	-63.8056	Solanum	aloysiifolium
AR	ARG_Knapp 2000	846	Solanum_caesium	-22.5167	-63.8056	Solanum	caesium
AR	ARG_Knapp 2000	4965	Solanum_zuloagae	-22.5375	-64.6908	Solanum	zuloagae
AR	ARG_Knapp 2000	4964	Solanum_zuloagae	-22.5375	-64.6908	Solanum	zuloagae
AR	ARG_Knapp 2000	3609	Solanum_sinuatirecurvum	-22.5517	-65.3519	Solanum	sinuatirecurvum
AR	ARG_Knapp 2000	3610	Solanum_sinuatirecurvum	-22.5517	-65.3519	Solanum	sinuatirecurvum
AR	ARG_Knapp 2000	3521	Solanum_sinuatirecurvum	-22.5517	-65.3519	Solanum	sinuatirecurvum
AR	ARG_Knapp 2000	845	Solanum_caesium	-22.5792	-64.4319	Solanum	caesium
AR	ARG_Knapp 2000	3571	Solanum_sinuatirecurvum	-22.5808	-65.2619	Solanum	sinuatirecurvum
AR	ARG_Knapp 2000	3564	Solanum_sinuatirecurvum	-22.5808	-65.2619	Solanum	sinuatirecurvum
AR	ARG_Knapp 2000	3565	Solanum_sinuatirecurvum	-22.5808	-65.2619	Solanum	sinuatirecurvum
AR	ARG_Knapp 2000	3589	Solanum_sinuatirecurvum	-22.5986	-65.7014	Solanum	sinuatirecurvum
AR	ARG_Knapp 2000	381	Solanum_aloysiifolium	-22.6014	-63.8058	Solanum	aloysiifolium
AR	ARG_Knapp 2000	1935	Solanum_michaelis	-22.6097	-63.8075	Solanum	michaelis
AR	ARG_Knapp 2000	4928	Solanum_weddellii	-22.6167	-66.4167	Solanum	weddellii
AR	ARG_Knapp 2000	4929	Solanum_weddellii	-22.6167	-66.4167	Solanum	weddellii
AR	ARG_Knapp 2000	4930	Solanum_weddellii	-22.6167	-66.4167	Solanum	weddellii
AR	ARG_Knapp 2000	2364	Solanum_physalifolium	-22.665	-65.185	Solanum	physalifolium
AR	ARG_Knapp 2000	535	Solanum_aloysiifolium	-22.6667	-63.6667	Solanum	aloysiifolium
AR	ARG_Knapp 2000	4863	Solanum_weddellii	-22.6903	-66.5142	Solanum	weddellii
AR	ARG_Knapp 2000	4864	Solanum_weddellii	-22.6903	-66.5142	Solanum	weddellii
AR	ARG_Knapp 2000	3541	Solanum_sinuatirecurvum	-22.6986	-66.4967	Solanum	sinuatirecurvum
AR	ARG_Knapp 2000	344	Solanum_aloysiifolium	-22.7328	-64.3547	Solanum	aloysiifolium
AR	ARG_Knapp 2000	416	Solanum_aloysiifolium	-22.7333	-64.4167	Solanum	aloysiifolium
AR	ARG_Knapp 2000	4075	Solanum_tripartitum	-22.7333	-65.9	Solanum	tripartitum
AR	ARG_Knapp 2000	4128	Solanum_tripartitum	-22.7333	-65.9	Solanum	tripartitum
AR	ARG_Knapp 2000	847	Solanum_caesium	-22.7361	-64.3542	Solanum	caesium
AR	ARG_Knapp 2000	1758	Solanum_glandulosipilosum	-22.7361	-64.3542	Solanum	glandulosipilosum
AR	ARG_Knapp 2000	3618	Solanum_sinuatirecurvum	-22.7517	-65.6975	Solanum	sinuatirecurvum
AR	ARG_Knapp 2000	2367	Solanum_physalifolium	-22.7564	-65.2414	Solanum	physalifolium
AR	ARG_Knapp 2000	4077	Solanum_tripartitum	-22.7639	-64.9261	Solanum	tripartitum
AR	ARG_Knapp 2000	3559	Solanum_sinuatirecurvum	-22.7731	-65.715	Solanum	sinuatirecurvum
AR	ARG_Knapp 2000	4195	Solanum_tripartitum	-22.7903	-65.2139	Solanum	tripartitum
AR	ARG_Knapp 2000	2363	Solanum_physalifolium	-22.8147	-65.2236	Solanum	physalifolium
AR	ARG_Knapp 2000	850	Solanum_caesium	-22.8672	-64.2983	Solanum	caesium
AR	ARG_Knapp 2000	4918	Solanum_weddellii	-22.9033	-66.2378	Solanum	weddellii
AR	ARG_Knapp 2000	4919	Solanum_weddellii	-22.9033	-66.2378	Solanum	weddellii
AR	ARG_Knapp 2000	4920	Solanum_weddellii	-22.9033	-66.2378	Solanum	weddellii
AR	ARG_Knapp 2000	3560	Solanum_sinuatirecurvum	-22.9039	-65.2356	Solanum	sinuatirecurvum
AR	ARG_Knapp 2000	4875	Solanum_weddellii	-22.9125	-65.5783	Solanum	weddellii
AR	ARG_Knapp 2000	3086	Solanum_salicifolium	-22.9167	-65.5833	Solanum	salicifolium
AR	ARG_Knapp 2000	3537	Solanum_sinuatirecurvum	-22.9239	-65.9161	Solanum	sinuatirecurvum
AR	ARG_Knapp 2000	4120	Solanum_tripartitum	-22.9758	-65.4592	Solanum	tripartitum
AR	ARG_Knapp 2000	4121	Solanum_tripartitum	-22.9758	-65.4592	Solanum	tripartitum
AR	ARG_Knapp 2000	4122	Solanum_tripartitum	-22.9758	-65.4592	Solanum	tripartitum
AR	ARG_Knapp 2000	4123	Solanum_tripartitum	-22.9758	-65.4592	Solanum	tripartitum
AR	ARG_Knapp 2000	3619	Solanum_sinuatirecurvum	-22.9769	-65.3514	Solanum	sinuatirecurvum
AR	ARG_Knapp 2000	3632	Solanum_sinuatirecurvum	-22.9831	-66.3206	Solanum	sinuatirecurvum
AR	ARG_Knapp 2000	3633	Solanum_sinuatirecurvum	-22.9831	-66.3206	Solanum	sinuatirecurvum
AR	ARG_Knapp 2000	3634	Solanum_sinuatirecurvum	-22.9831	-66.3206	Solanum	sinuatirecurvum
AR	ARG_Knapp 2000	3635	Solanum_sinuatirecurvum	-22.9831	-66.3206	Solanum	sinuatirecurvum
AR	ARG_Knapp 2000	1719	Solanum_gilioides	-23.0003	-65.3678	Solanum	gilioides
AR	ARG_Knapp 2000	2143	Solanum_palitans	-23.0322	-63.6358	Solanum	palitans
AR	ARG_Knapp 2000	2144	Solanum_palitans	-23.0322	-63.6358	Solanum	palitans
AR	ARG_Knapp 2000	2145	Solanum_palitans	-23.0322	-63.6358	Solanum	palitans
AR	ARG_Knapp 2000	4194	Solanum_tripartitum	-23.0397	-65.3839	Solanum	tripartitum
AR	ARG_Knapp 2000	3637	Solanum_sinuatirecurvum	-23.06	-65.09	Solanum	sinuatirecurvum
AR	ARG_Knapp 2000	4915	Solanum_weddellii	-23.0672	-65.3842	Solanum	weddellii
AR	ARG_Knapp 2000	4916	Solanum_weddellii	-23.0672	-65.3842	Solanum	weddellii
AR	ARG_Knapp 2000	3581	Solanum_sinuatirecurvum	-23.0725	-65.3833	Solanum	sinuatirecurvum
AR	ARG_Knapp 2000	4086	Solanum_tripartitum	-23.0725	-65.3853	Solanum	tripartitum
AR	ARG_Knapp 2000	4091	Solanum_tripartitum	-23.0725	-65.3853	Solanum	tripartitum
AR	ARG_Knapp 2000	4129	Solanum_tripartitum	-23.0725	-65.3853	Solanum	tripartitum
AR	ARG_Knapp 2000	4191	Solanum_tripartitum	-23.0725	-65.3853	Solanum	tripartitum
AR	ARG_Knapp 2000	4192	Solanum_tripartitum	-23.0725	-65.3853	Solanum	tripartitum
AR	ARG_Knapp 2000	3597	Solanum_sinuatirecurvum	-23.0725	-65.3853	Solanum	sinuatirecurvum
AR	ARG_Knapp 2000	3598	Solanum_sinuatirecurvum	-23.0725	-65.3853	Solanum	sinuatirecurvum
AR	ARG_Knapp 2000	1774	Solanum_glandulosipilosum	-23.0747	-64.5747	Solanum	glandulosipilosum
AR	ARG_Knapp 2000	837	Solanum_caesium	-23.08	-64.3211	Solanum	caesium
AR	ARG_Knapp 2000	838	Solanum_caesium	-23.08	-64.3211	Solanum	caesium
AR	ARG_Knapp 2000	839	Solanum_caesium	-23.08	-64.3211	Solanum	caesium
AR	ARG_Knapp 2000	840	Solanum_caesium	-23.08	-64.3211	Solanum	caesium
AR	ARG_Knapp 2000	841	Solanum_caesium	-23.08	-64.3211	Solanum	caesium
AR	ARG_Knapp 2000	842	Solanum_caesium	-23.08	-64.3211	Solanum	caesium
AR	ARG_Knapp 2000	4735	Solanum_tweedieanum	-23.0833	-64.8667	Solanum	tweedieanum
AR	ARG_Knapp 2000	4903	Solanum_weddellii	-23.1064	-65.64	Solanum	weddellii
AR	ARG_Knapp 2000	1775	Solanum_glandulosipilosum	-23.1169	-64.9167	Solanum	glandulosipilosum
AR	ARG_Knapp 2000	843	Solanum_caesium	-23.1194	-64.4833	Solanum	caesium
AR	ARG_Knapp 2000	844	Solanum_caesium	-23.1194	-64.4833	Solanum	caesium
AR	ARG_Knapp 2000	4902	Solanum_weddellii	-23.1211	-65.6953	Solanum	weddellii
AR	ARG_Knapp 2000	216	Solanum_aloysiifolium	-23.1244	-64.9675	Solanum	aloysiifolium
AR	ARG_Knapp 2000	217	Solanum_aloysiifolium	-23.1244	-64.9675	Solanum	aloysiifolium
AR	ARG_Knapp 2000	438	Solanum_aloysiifolium	-23.1333	-64.3333	Solanum	aloysiifolium
AR	ARG_Knapp 2000	828	Solanum_caesium	-23.1333	-64.3333	Solanum	caesium
AR	ARG_Knapp 2000	268	Solanum_aloysiifolium	-23.1333	-64.3667	Solanum	aloysiifolium
AR	ARG_Knapp 2000	1783	Solanum_glandulosipilosum	-23.1333	-64.3667	Solanum	glandulosipilosum
AR	ARG_Knapp 2000	730	Solanum_americanum	-23.1542	-64.3314	Solanum	americanum
AR	ARG_Knapp 2000	4827	Solanum_tweedieanum	-23.1833	-64.15	Solanum	tweedieanum
AR	ARG_Knapp 2000	4139	Solanum_tripartitum	-23.2039	-65.3447	Solanum	tripartitum
AR	ARG_Knapp 2000	4090	Solanum_tripartitum	-23.2058	-65.3428	Solanum	tripartitum
AR	ARG_Knapp 2000	3578	Solanum_sinuatirecurvum	-23.2061	-65.6772	Solanum	sinuatirecurvum
AR	ARG_Knapp 2000	3579	Solanum_sinuatirecurvum	-23.2061	-65.6772	Solanum	sinuatirecurvum
AR	ARG_Knapp 2000	4869	Solanum_weddellii	-23.2133	-65.6792	Solanum	weddellii
AR	ARG_Knapp 2000	4870	Solanum_weddellii	-23.2133	-65.6792	Solanum	weddellii
AR	ARG_Knapp 2000	4871	Solanum_weddellii	-23.2133	-65.6792	Solanum	weddellii
AR	ARG_Knapp 2000	3307	Solanum_salicifolium	-23.2333	-65.3667	Solanum	salicifolium
AR	ARG_Knapp 2000	85	Solanum_aloysiifolium	-23.2561	-64.2431	Solanum	aloysiifolium
AR	ARG_Knapp 2000	527	Solanum_aloysiifolium	-23.2561	-64.2431	Solanum	aloysiifolium
AR	ARG_Knapp 2000	164	Solanum_aloysiifolium	-23.2661	-64.25	Solanum	aloysiifolium
AR	ARG_Knapp 2000	165	Solanum_aloysiifolium	-23.2661	-64.25	Solanum	aloysiifolium
AR	ARG_Knapp 2000	166	Solanum_aloysiifolium	-23.2661	-64.25	Solanum	aloysiifolium
AR	ARG_Knapp 2000	167	Solanum_aloysiifolium	-23.2661	-64.25	Solanum	aloysiifolium
AR	ARG_Knapp 2000	1310	Solanum_cochabambense	-23.2661	-64.25	Solanum	cochabambense
AR	ARG_Knapp 2000	534	Solanum_aloysiifolium	-23.2661	-64.25	Solanum	aloysiifolium
AR	ARG_Knapp 2000	832	Solanum_caesium	-23.3333	-64.25	Solanum	caesium
AR	ARG_Knapp 2000	833	Solanum_caesium	-23.3333	-64.25	Solanum	caesium
AR	ARG_Knapp 2000	834	Solanum_caesium	-23.3333	-64.25	Solanum	caesium
AR	ARG_Knapp 2000	835	Solanum_caesium	-23.3333	-64.25	Solanum	caesium
AR	ARG_Knapp 2000	836	Solanum_caesium	-23.3333	-64.25	Solanum	caesium
AR	ARG_Knapp 2000	2300	Solanum_physalidicalyx	-23.3483	-64.5844	Solanum	physalidicalyx
AR	ARG_Knapp 2000	2301	Solanum_physalidicalyx	-23.3483	-64.5844	Solanum	physalidicalyx
AR	ARG_Knapp 2000	2302	Solanum_physalidicalyx	-23.3483	-64.5844	Solanum	physalidicalyx
AR	ARG_Knapp 2000	542	Solanum_aloysiifolium	-23.3653	-64.2172	Solanum	aloysiifolium
AR	ARG_Knapp 2000	855	Solanum_caesium	-23.3653	-64.2172	Solanum	caesium
AR	ARG_Knapp 2000	149	Solanum_aloysiifolium	-23.3667	-64.2167	Solanum	aloysiifolium
AR	ARG_Knapp 2000	150	Solanum_aloysiifolium	-23.3667	-64.2167	Solanum	aloysiifolium
AR	ARG_Knapp 2000	151	Solanum_aloysiifolium	-23.3667	-64.2167	Solanum	aloysiifolium
AR	ARG_Knapp 2000	407	Solanum_aloysiifolium	-23.3667	-64.2167	Solanum	aloysiifolium
AR	ARG_Knapp 2000	435	Solanum_aloysiifolium	-23.3667	-64.2167	Solanum	aloysiifolium
AR	ARG_Knapp 2000	436	Solanum_aloysiifolium	-23.3667	-64.2167	Solanum	aloysiifolium
AR	ARG_Knapp 2000	4956	Solanum_zuloagae	-23.3667	-64.2167	Solanum	zuloagae
AR	ARG_Knapp 2000	1641	Solanum_fiebrigii	-23.3728	-64.25	Solanum	fiebrigii
AR	ARG_Knapp 2000	4189	Solanum_tripartitum	-23.3744	-65.3458	Solanum	tripartitum
AR	ARG_Knapp 2000	6	Solanum_aloysiifolium	-23.3833	-64.4333	Solanum	aloysiifolium
AR	ARG_Knapp 2000	316	Solanum_aloysiifolium	-23.3833	-64.2819	Solanum	aloysiifolium
AR	ARG_Knapp 2000	4155	Solanum_tripartitum	-23.3881	-65.3525	Solanum	tripartitum
AR	ARG_Knapp 2000	4156	Solanum_tripartitum	-23.3881	-65.3525	Solanum	tripartitum
AR	ARG_Knapp 2000	4152	Solanum_tripartitum	-23.4019	-66.3561	Solanum	tripartitum
AR	ARG_Knapp 2000	1724	Solanum_gilioides	-23.4039	-65.1064	Solanum	gilioides
AR	ARG_Knapp 2000	1725	Solanum_gilioides	-23.4039	-65.1064	Solanum	gilioides
AR	ARG_Knapp 2000	1826	Solanum_huayavillense	-23.4053	-64.5406	Solanum	huayavillense
AR	ARG_Knapp 2000	1827	Solanum_huayavillense	-23.4053	-64.5406	Solanum	huayavillense
AR	ARG_Knapp 2000	1828	Solanum_huayavillense	-23.4053	-64.5406	Solanum	huayavillense
AR	ARG_Knapp 2000	3601	Solanum_sinuatirecurvum	-23.4128	-65.3803	Solanum	sinuatirecurvum
AR	ARG_Knapp 2000	1636	Solanum_fiebrigii	-23.415	-64.9347	Solanum	fiebrigii
AR	ARG_Knapp 2000	1824	Solanum_huayavillense	-23.4158	-64.5222	Solanum	huayavillense
AR	ARG_Knapp 2000	1825	Solanum_huayavillense	-23.4158	-64.5222	Solanum	huayavillense
AR	ARG_Knapp 2000	2099	Solanum_palitans	-23.4333	-65.35	Solanum	palitans
AR	ARG_Knapp 2000	4092	Solanum_tripartitum	-23.4333	-65.35	Solanum	tripartitum
AR	ARG_Knapp 2000	2109	Solanum_palitans	-23.4367	-65.1844	Solanum	palitans
AR	ARG_Knapp 2000	3488	Solanum_sarrachoides	-23.4506	-62.7903	Solanum	sarrachoides
AR	ARG_Knapp 2000	4093	Solanum_tripartitum	-23.4583	-65.3333	Solanum	tripartitum
AR	ARG_Knapp 2000	7	Solanum_aloysiifolium	-23.46	-64.5	Solanum	aloysiifolium
AR	ARG_Knapp 2000	8	Solanum_aloysiifolium	-23.46	-64.5	Solanum	aloysiifolium
AR	ARG_Knapp 2000	826	Solanum_caesium	-23.4628	-64.4614	Solanum	caesium
AR	ARG_Knapp 2000	1651	Solanum_fiebrigii	-23.4689	-65.01	Solanum	fiebrigii
AR	ARG_Knapp 2000	2100	Solanum_palitans	-23.4689	-65.01	Solanum	palitans
AR	ARG_Knapp 2000	2136	Solanum_palitans	-23.4689	-65.01	Solanum	palitans
AR	ARG_Knapp 2000	2137	Solanum_palitans	-23.4689	-65.01	Solanum	palitans
AR	ARG_Knapp 2000	3561	Solanum_sinuatirecurvum	-23.47	-66.02	Solanum	sinuatirecurvum
AR	ARG_Knapp 2000	3562	Solanum_sinuatirecurvum	-23.47	-66.02	Solanum	sinuatirecurvum
AR	ARG_Knapp 2000	3563	Solanum_sinuatirecurvum	-23.47	-66.02	Solanum	sinuatirecurvum
AR	ARG_Knapp 2000	823	Solanum_caesium	-23.475	-64.9469	Solanum	caesium
AR	ARG_Knapp 2000	192	Solanum_aloysiifolium	-23.4764	-64.9486	Solanum	aloysiifolium
AR	ARG_Knapp 2000	206	Solanum_aloysiifolium	-23.4833	-65.0667	Solanum	aloysiifolium
AR	ARG_Knapp 2000	207	Solanum_aloysiifolium	-23.4833	-65.0667	Solanum	aloysiifolium
AR	ARG_Knapp 2000	191	Solanum_aloysiifolium	-23.4869	-64.9528	Solanum	aloysiifolium
AR	ARG_Knapp 2000	108	Solanum_aloysiifolium	-23.4872	-64.9322	Solanum	aloysiifolium
AR	ARG_Knapp 2000	109	Solanum_aloysiifolium	-23.4872	-64.9322	Solanum	aloysiifolium
AR	ARG_Knapp 2000	110	Solanum_aloysiifolium	-23.4872	-64.9322	Solanum	aloysiifolium
AR	ARG_Knapp 2000	1605	Solanum_fiebrigii	-23.4986	-64.9572	Solanum	fiebrigii
AR	ARG_Knapp 2000	1839	Solanum_huayavillense	-23.4986	-64.9572	Solanum	huayavillense
AR	ARG_Knapp 2000	1840	Solanum_huayavillense	-23.4986	-64.9572	Solanum	huayavillense
AR	ARG_Knapp 2000	190	Solanum_aloysiifolium	-23.5	-64.8333	Solanum	aloysiifolium
AR	ARG_Knapp 2000	4960	Solanum_zuloagae	-23.5	-64.8333	Solanum	zuloagae
AR	ARG_Knapp 2000	4961	Solanum_zuloagae	-23.5	-64.8333	Solanum	zuloagae
AR	ARG_Knapp 2000	413	Solanum_aloysiifolium	-23.5075	-64.9453	Solanum	aloysiifolium
AR	ARG_Knapp 2000	3522	Solanum_sinuatirecurvum	-23.5103	-65.4928	Solanum	sinuatirecurvum
AR	ARG_Knapp 2000	393	Solanum_aloysiifolium	-23.5333	-64.4833	Solanum	aloysiifolium
AR	ARG_Knapp 2000	4854	Solanum_weddellii	-23.535	-65.4997	Solanum	weddellii
AR	ARG_Knapp 2000	4855	Solanum_weddellii	-23.535	-65.4997	Solanum	weddellii
AR	ARG_Knapp 2000	2184	Solanum_palitans	-23.5397	-65.2931	Solanum	palitans
AR	ARG_Knapp 2000	4073	Solanum_tripartitum	-23.5397	-65.2931	Solanum	tripartitum
AR	ARG_Knapp 2000	4074	Solanum_tripartitum	-23.5397	-65.2931	Solanum	tripartitum
AR	ARG_Knapp 2000	4127	Solanum_tripartitum	-23.5397	-65.2931	Solanum	tripartitum
AR	ARG_Knapp 2000	4157	Solanum_tripartitum	-23.5397	-65.2931	Solanum	tripartitum
AR	ARG_Knapp 2000	4158	Solanum_tripartitum	-23.5397	-65.2931	Solanum	tripartitum
AR	ARG_Knapp 2000	4159	Solanum_tripartitum	-23.5397	-65.2931	Solanum	tripartitum
AR	ARG_Knapp 2000	4163	Solanum_tripartitum	-23.5397	-65.2931	Solanum	tripartitum
AR	ARG_Knapp 2000	4164	Solanum_tripartitum	-23.5397	-65.2931	Solanum	tripartitum
AR	ARG_Knapp 2000	4108	Solanum_tripartitum	-23.5397	-65.2931	Solanum	tripartitum
AR	ARG_Knapp 2000	4193	Solanum_tripartitum	-23.5397	-65.2931	Solanum	tripartitum
AR	ARG_Knapp 2000	4130	Solanum_tripartitum	-23.5397	-65.2931	Solanum	tripartitum
AR	ARG_Knapp 2000	4913	Solanum_weddellii	-23.5397	-65.2931	Solanum	weddellii
AR	ARG_Knapp 2000	4914	Solanum_weddellii	-23.5397	-65.2931	Solanum	weddellii
AR	ARG_Knapp 2000	3664	Solanum_tiinae	-23.5397	-65.2931	Solanum	tiinae
AR	ARG_Knapp 2000	4144	Solanum_tripartitum	-23.5464	-65.4072	Solanum	tripartitum
AR	ARG_Knapp 2000	4911	Solanum_weddellii	-23.5564	-65.3247	Solanum	weddellii
AR	ARG_Knapp 2000	4912	Solanum_weddellii	-23.5564	-65.3247	Solanum	weddellii
AR	ARG_Knapp 2000	226	Solanum_aloysiifolium	-23.5578	-64.3972	Solanum	aloysiifolium
AR	ARG_Knapp 2000	3299	Solanum_salicifolium	-23.5603	-65.4053	Solanum	salicifolium
AR	ARG_Knapp 2000	3613	Solanum_sinuatirecurvum	-23.5667	-65.3833	Solanum	sinuatirecurvum
AR	ARG_Knapp 2000	3614	Solanum_sinuatirecurvum	-23.5667	-65.3833	Solanum	sinuatirecurvum
AR	ARG_Knapp 2000	1257	Solanum_cochabambense	-23.5667	-65.4	Solanum	cochabambense
AR	ARG_Knapp 2000	3616	Solanum_sinuatirecurvum	-23.5764	-66.4239	Solanum	sinuatirecurvum
AR	ARG_Knapp 2000	4146	Solanum_tripartitum	-23.5769	-65.3589	Solanum	tripartitum
AR	ARG_Knapp 2000	4147	Solanum_tripartitum	-23.5769	-65.3589	Solanum	tripartitum
AR	ARG_Knapp 2000	4110	Solanum_tripartitum	-23.5789	-65.3958	Solanum	tripartitum
AR	ARG_Knapp 2000	4198	Solanum_tripartitum	-23.5789	-65.3958	Solanum	tripartitum
AR	ARG_Knapp 2000	4199	Solanum_tripartitum	-23.5789	-65.3958	Solanum	tripartitum
AR	ARG_Knapp 2000	4200	Solanum_tripartitum	-23.5789	-65.3958	Solanum	tripartitum
AR	ARG_Knapp 2000	2918	Solanum_riojense	-23.5794	-65.3472	Solanum	riojense
AR	ARG_Knapp 2000	3625	Solanum_sinuatirecurvum	-23.5794	-65.3475	Solanum	sinuatirecurvum
AR	ARG_Knapp 2000	3626	Solanum_sinuatirecurvum	-23.5794	-65.3475	Solanum	sinuatirecurvum
AR	ARG_Knapp 2000	3604	Solanum_sinuatirecurvum	-23.58	-65.3386	Solanum	sinuatirecurvum
AR	ARG_Knapp 2000	4103	Solanum_tripartitum	-23.5828	-65.4031	Solanum	tripartitum
AR	ARG_Knapp 2000	3627	Solanum_sinuatirecurvum	-23.5833	-65.3167	Solanum	sinuatirecurvum
AR	ARG_Knapp 2000	3628	Solanum_sinuatirecurvum	-23.5833	-65.3167	Solanum	sinuatirecurvum
AR	ARG_Knapp 2000	1643	Solanum_fiebrigii	-23.5833	-65.9064	Solanum	fiebrigii
AR	ARG_Knapp 2000	1722	Solanum_gilioides	-23.5861	-64.8683	Solanum	gilioides
AR	ARG_Knapp 2000	1723	Solanum_gilioides	-23.5861	-64.8683	Solanum	gilioides
AR	ARG_Knapp 2000	4094	Solanum_tripartitum	-23.5944	-65.3747	Solanum	tripartitum
AR	ARG_Knapp 2000	2917	Solanum_riojense	-23.5944	-65.3747	Solanum	riojense
AR	ARG_Knapp 2000	4143	Solanum_tripartitum	-23.5944	-65.3747	Solanum	tripartitum
AR	ARG_Knapp 2000	4101	Solanum_tripartitum	-23.5944	-65.3747	Solanum	tripartitum
AR	ARG_Knapp 2000	40	Solanum_aloysiifolium	-23.6	-65.2667	Solanum	aloysiifolium
AR	ARG_Knapp 2000	153	Solanum_aloysiifolium	-23.6061	-64.9564	Solanum	aloysiifolium
AR	ARG_Knapp 2000	154	Solanum_aloysiifolium	-23.6061	-64.9564	Solanum	aloysiifolium
AR	ARG_Knapp 2000	1835	Solanum_huayavillense	-23.6061	-64.9564	Solanum	huayavillense
AR	ARG_Knapp 2000	2093	Solanum_palitans	-23.6061	-64.9564	Solanum	palitans
AR	ARG_Knapp 2000	2094	Solanum_palitans	-23.6061	-64.9564	Solanum	palitans
AR	ARG_Knapp 2000	811	Solanum_caesium	-23.6064	-64.9553	Solanum	caesium
AR	ARG_Knapp 2000	812	Solanum_caesium	-23.6064	-64.9553	Solanum	caesium
AR	ARG_Knapp 2000	1744	Solanum_glandulosipilosum	-23.6064	-64.9553	Solanum	glandulosipilosum
AR	ARG_Knapp 2000	1745	Solanum_glandulosipilosum	-23.6064	-64.9553	Solanum	glandulosipilosum
AR	ARG_Knapp 2000	1746	Solanum_glandulosipilosum	-23.6064	-64.9553	Solanum	glandulosipilosum
AR	ARG_Knapp 2000	1625	Solanum_fiebrigii	-23.6167	-64.95	Solanum	fiebrigii
AR	ARG_Knapp 2000	4188	Solanum_tripartitum	-23.6244	-65.4036	Solanum	tripartitum
AR	ARG_Knapp 2000	4138	Solanum_tripartitum	-23.6244	-65.4086	Solanum	tripartitum
AR	ARG_Knapp 2000	4087	Solanum_tripartitum	-23.6244	-65.4086	Solanum	tripartitum
AR	ARG_Knapp 2000	4088	Solanum_tripartitum	-23.6244	-65.4086	Solanum	tripartitum
AR	ARG_Knapp 2000	4089	Solanum_tripartitum	-23.6244	-65.4086	Solanum	tripartitum
AR	ARG_Knapp 2000	4183	Solanum_tripartitum	-23.6247	-65.4086	Solanum	tripartitum
AR	ARG_Knapp 2000	4936	Solanum_woodii	-23.625	-64.95	Solanum	woodii
AR	ARG_Knapp 2000	4131	Solanum_tripartitum	-23.6264	-65.41	Solanum	tripartitum
AR	ARG_Knapp 2000	2101	Solanum_palitans	-23.6333	-64.9333	Solanum	palitans
AR	ARG_Knapp 2000	1817	Solanum_huayavillense	-23.6333	-64.9333	Solanum	huayavillense
AR	ARG_Knapp 2000	1818	Solanum_huayavillense	-23.6333	-64.9333	Solanum	huayavillense
AR	ARG_Knapp 2000	1608	Solanum_fiebrigii	-23.6333	-64.9333	Solanum	fiebrigii
AR	ARG_Knapp 2000	1609	Solanum_fiebrigii	-23.6333	-64.9333	Solanum	fiebrigii
AR	ARG_Knapp 2000	1819	Solanum_huayavillense	-23.6333	-64.9333	Solanum	huayavillense
AR	ARG_Knapp 2000	15	Solanum_aloysiifolium	-23.6478	-64.9367	Solanum	aloysiifolium
AR	ARG_Knapp 2000	16	Solanum_aloysiifolium	-23.6478	-64.9367	Solanum	aloysiifolium
AR	ARG_Knapp 2000	17	Solanum_aloysiifolium	-23.6478	-64.9367	Solanum	aloysiifolium
AR	ARG_Knapp 2000	1732	Solanum_glandulosipilosum	-23.6478	-64.9367	Solanum	glandulosipilosum
AR	ARG_Knapp 2000	1733	Solanum_glandulosipilosum	-23.6478	-64.9367	Solanum	glandulosipilosum
AR	ARG_Knapp 2000	1734	Solanum_glandulosipilosum	-23.6478	-64.9367	Solanum	glandulosipilosum
AR	ARG_Knapp 2000	1820	Solanum_huayavillense	-23.6478	-64.9367	Solanum	huayavillense
AR	ARG_Knapp 2000	1821	Solanum_huayavillense	-23.6478	-64.9367	Solanum	huayavillense
AR	ARG_Knapp 2000	1822	Solanum_huayavillense	-23.6478	-64.9367	Solanum	huayavillense
AR	ARG_Knapp 2000	90	Solanum_aloysiifolium	-23.6489	-64.4611	Solanum	aloysiifolium
AR	ARG_Knapp 2000	91	Solanum_aloysiifolium	-23.6489	-64.4611	Solanum	aloysiifolium
AR	ARG_Knapp 2000	1717	Solanum_gilioides	-23.6547	-65.5294	Solanum	gilioides
AR	ARG_Knapp 2000	1718	Solanum_gilioides	-23.6547	-65.5294	Solanum	gilioides
AR	ARG_Knapp 2000	825	Solanum_caesium	-23.6586	-64.9525	Solanum	caesium
AR	ARG_Knapp 2000	140	Solanum_aloysiifolium	-23.6667	-64.5667	Solanum	aloysiifolium
AR	ARG_Knapp 2000	141	Solanum_aloysiifolium	-23.6667	-64.5667	Solanum	aloysiifolium
AR	ARG_Knapp 2000	1606	Solanum_fiebrigii	-23.6667	-64.9	Solanum	fiebrigii
AR	ARG_Knapp 2000	1607	Solanum_fiebrigii	-23.6667	-64.9	Solanum	fiebrigii
AR	ARG_Knapp 2000	1815	Solanum_huayavillense	-23.6667	-65.9	Solanum	huayavillense
AR	ARG_Knapp 2000	1816	Solanum_huayavillense	-23.6667	-65.9	Solanum	huayavillense
AR	ARG_Knapp 2000	75	Solanum_aloysiifolium	-23.6731	-64.9094	Solanum	aloysiifolium
AR	ARG_Knapp 2000	76	Solanum_aloysiifolium	-23.6731	-64.9094	Solanum	aloysiifolium
AR	ARG_Knapp 2000	1611	Solanum_fiebrigii	-23.6747	-64.905	Solanum	fiebrigii
AR	ARG_Knapp 2000	1612	Solanum_fiebrigii	-23.6747	-64.905	Solanum	fiebrigii
AR	ARG_Knapp 2000	1613	Solanum_fiebrigii	-23.6747	-64.905	Solanum	fiebrigii
AR	ARG_Knapp 2000	1614	Solanum_fiebrigii	-23.6747	-64.905	Solanum	fiebrigii
AR	ARG_Knapp 2000	1615	Solanum_fiebrigii	-23.6747	-64.905	Solanum	fiebrigii
AR	ARG_Knapp 2000	1616	Solanum_fiebrigii	-23.6747	-64.905	Solanum	fiebrigii
AR	ARG_Knapp 2000	4865	Solanum_weddellii	-23.6747	-65.3569	Solanum	weddellii
AR	ARG_Knapp 2000	4866	Solanum_weddellii	-23.6747	-65.3569	Solanum	weddellii
AR	ARG_Knapp 2000	255	Solanum_aloysiifolium	-23.6756	-64.9369	Solanum	aloysiifolium
AR	ARG_Knapp 2000	4118	Solanum_tripartitum	-23.6769	-65.6131	Solanum	tripartitum
AR	ARG_Knapp 2000	4119	Solanum_tripartitum	-23.6769	-65.6131	Solanum	tripartitum
AR	ARG_Knapp 2000	1841	Solanum_huayavillense	-23.6811	-64.9014	Solanum	huayavillense
AR	ARG_Knapp 2000	1842	Solanum_huayavillense	-23.6811	-64.9014	Solanum	huayavillense
AR	ARG_Knapp 2000	1843	Solanum_huayavillense	-23.6811	-64.9014	Solanum	huayavillense
AR	ARG_Knapp 2000	1831	Solanum_huayavillense	-23.6814	-64.9011	Solanum	huayavillense
AR	ARG_Knapp 2000	1832	Solanum_huayavillense	-23.6814	-64.9011	Solanum	huayavillense
AR	ARG_Knapp 2000	4162	Solanum_tripartitum	-23.6814	-65.6242	Solanum	tripartitum
AR	ARG_Knapp 2000	4082	Solanum_tripartitum	-23.6822	-65.6278	Solanum	tripartitum
AR	ARG_Knapp 2000	4083	Solanum_tripartitum	-23.6822	-65.6278	Solanum	tripartitum
AR	ARG_Knapp 2000	281	Solanum_aloysiifolium	-23.6842	-64.8997	Solanum	aloysiifolium
AR	ARG_Knapp 2000	1844	Solanum_huayavillense	-23.6842	-64.8997	Solanum	huayavillense
AR	ARG_Knapp 2000	187	Solanum_aloysiifolium	-23.6842	-64.8997	Solanum	aloysiifolium
AR	ARG_Knapp 2000	4867	Solanum_weddellii	-23.6883	-65.6294	Solanum	weddellii
AR	ARG_Knapp 2000	4868	Solanum_weddellii	-23.6883	-65.6294	Solanum	weddellii
AR	ARG_Knapp 2000	2049	Solanum_nitidibaccatum	-23.6886	-61.9428	Solanum	nitidibaccatum
AR	ARG_Knapp 2000	4161	Solanum_tripartitum	-23.6908	-65.6342	Solanum	tripartitum
AR	ARG_Knapp 2000	4908	Solanum_weddellii	-23.6972	-65.6419	Solanum	weddellii
AR	ARG_Knapp 2000	73	Solanum_aloysiifolium	-23.6986	-64.8739	Solanum	aloysiifolium
AR	ARG_Knapp 2000	74	Solanum_aloysiifolium	-23.6986	-64.8739	Solanum	aloysiifolium
AR	ARG_Knapp 2000	1829	Solanum_huayavillense	-23.6986	-64.8739	Solanum	huayavillense
AR	ARG_Knapp 2000	1830	Solanum_huayavillense	-23.6986	-64.8739	Solanum	huayavillense
AR	ARG_Knapp 2000	4282	Solanum_tweedieanum	-23.6994	-65.5467	Solanum	tweedieanum
AR	ARG_Knapp 2000	49	Solanum_aloysiifolium	-23.6997	-64.8731	Solanum	aloysiifolium
AR	ARG_Knapp 2000	4084	Solanum_tripartitum	-23.6997	-65.2075	Solanum	tripartitum
AR	ARG_Knapp 2000	4085	Solanum_tripartitum	-23.6997	-65.2075	Solanum	tripartitum
AR	ARG_Knapp 2000	83	Solanum_aloysiifolium	-23.7	-65.4	Solanum	aloysiifolium
AR	ARG_Knapp 2000	3623	Solanum_sinuatirecurvum	-23.705	-65.7508	Solanum	sinuatirecurvum
AR	ARG_Knapp 2000	3624	Solanum_sinuatirecurvum	-23.705	-65.7508	Solanum	sinuatirecurvum
AR	ARG_Knapp 2000	808	Solanum_caesium	-23.7067	-64.8569	Solanum	caesium
AR	ARG_Knapp 2000	4154	Solanum_tripartitum	-23.7097	-65.555	Solanum	tripartitum
AR	ARG_Knapp 2000	3523	Solanum_sinuatirecurvum	-23.7133	-65.6747	Solanum	sinuatirecurvum
AR	ARG_Knapp 2000	3524	Solanum_sinuatirecurvum	-23.7133	-65.6747	Solanum	sinuatirecurvum
AR	ARG_Knapp 2000	4859	Solanum_weddellii	-23.7133	-65.6747	Solanum	weddellii
AR	ARG_Knapp 2000	4860	Solanum_weddellii	-23.7133	-65.6747	Solanum	weddellii
AR	ARG_Knapp 2000	807	Solanum_caesium	-23.7164	-64.8533	Solanum	caesium
AR	ARG_Knapp 2000	2940	Solanum_riojense	-23.7308	-65.7108	Solanum	riojense
AR	ARG_Knapp 2000	2941	Solanum_riojense	-23.7308	-65.7108	Solanum	riojense
AR	ARG_Knapp 2000	4124	Solanum_tripartitum	-23.7308	-65.7108	Solanum	tripartitum
AR	ARG_Knapp 2000	4125	Solanum_tripartitum	-23.7308	-65.7108	Solanum	tripartitum
AR	ARG_Knapp 2000	4206	Solanum_tripartitum	-23.7308	-65.7108	Solanum	tripartitum
AR	ARG_Knapp 2000	71	Solanum_aloysiifolium	-23.7358	-64.8508	Solanum	aloysiifolium
AR	ARG_Knapp 2000	72	Solanum_aloysiifolium	-23.7358	-64.8508	Solanum	aloysiifolium
AR	ARG_Knapp 2000	806	Solanum_caesium	-23.7622	-64.8494	Solanum	caesium
AR	ARG_Knapp 2000	831	Solanum_caesium	-23.7625	-64.8514	Solanum	caesium
AR	ARG_Knapp 2000	803	Solanum_caesium	-23.7667	-64.8333	Solanum	caesium
AR	ARG_Knapp 2000	804	Solanum_caesium	-23.7667	-64.8333	Solanum	caesium
AR	ARG_Knapp 2000	3529	Solanum_sinuatirecurvum	-23.7717	-65.9475	Solanum	sinuatirecurvum
AR	ARG_Knapp 2000	3528	Solanum_sinuatirecurvum	-23.7858	-65.9817	Solanum	sinuatirecurvum
AR	ARG_Knapp 2000	1113	Solanum_chenopodioides	-23.8167	-64.8	Solanum	chenopodioides
AR	ARG_Knapp 2000	3631	Solanum_sinuatirecurvum	-23.85	-65.8167	Solanum	sinuatirecurvum
AR	ARG_Knapp 2000	3525	Solanum_sinuatirecurvum	-23.8506	-65.8247	Solanum	sinuatirecurvum
AR	ARG_Knapp 2000	3526	Solanum_sinuatirecurvum	-23.8506	-65.8247	Solanum	sinuatirecurvum
AR	ARG_Knapp 2000	1810	Solanum_grandidentatum	-23.8556	-65.8317	Solanum	grandidentatum
AR	ARG_Knapp 2000	1811	Solanum_grandidentatum	-23.8556	-65.8317	Solanum	grandidentatum
AR	ARG_Knapp 2000	1812	Solanum_grandidentatum	-23.8556	-65.8317	Solanum	grandidentatum
AR	ARG_Knapp 2000	3580	Solanum_sinuatirecurvum	-23.8556	-65.8317	Solanum	sinuatirecurvum
AR	ARG_Knapp 2000	2356	Solanum_physalifolium	-23.8575	-65.4692	Solanum	physalifolium
AR	ARG_Knapp 2000	2357	Solanum_physalifolium	-23.8578	-65.4675	Solanum	physalifolium
AR	ARG_Knapp 2000	2358	Solanum_physalifolium	-23.8578	-65.4675	Solanum	physalifolium
AR	ARG_Knapp 2000	2359	Solanum_physalifolium	-23.8578	-65.4675	Solanum	physalifolium
AR	ARG_Knapp 2000	2086	Solanum_palitans	-23.8578	-65.4675	Solanum	palitans
AR	ARG_Knapp 2000	2087	Solanum_palitans	-23.8578	-65.4675	Solanum	palitans
AR	ARG_Knapp 2000	2088	Solanum_palitans	-23.8578	-65.4675	Solanum	palitans
AR	ARG_Knapp 2000	3577	Solanum_sinuatirecurvum	-23.8597	-67.2358	Solanum	sinuatirecurvum
AR	ARG_Knapp 2000	578	Solanum_aloysiifolium	-23.8656	-64.8261	Solanum	aloysiifolium
AR	ARG_Knapp 2000	2472	Solanum_pilcomayense	-23.8711	-60.8869	Solanum	pilcomayense
AR	ARG_Knapp 2000	4190	Solanum_tripartitum	-23.8711	-65.4633	Solanum	tripartitum
AR	ARG_Knapp 2000	394	Solanum_aloysiifolium	-23.895	-65.4597	Solanum	aloysiifolium
AR	ARG_Knapp 2000	4111	Solanum_tripartitum	-23.8994	-65.4606	Solanum	tripartitum
AR	ARG_Knapp 2000	4112	Solanum_tripartitum	-23.8994	-65.4606	Solanum	tripartitum
AR	ARG_Knapp 2000	4113	Solanum_tripartitum	-23.8994	-65.4606	Solanum	tripartitum
AR	ARG_Knapp 2000	4114	Solanum_tripartitum	-23.8994	-65.4606	Solanum	tripartitum
AR	ARG_Knapp 2000	4115	Solanum_tripartitum	-23.8994	-65.4606	Solanum	tripartitum
AR	ARG_Knapp 2000	4116	Solanum_tripartitum	-23.8994	-65.4606	Solanum	tripartitum
AR	ARG_Knapp 2000	4117	Solanum_tripartitum	-23.8994	-65.4606	Solanum	tripartitum
AR	ARG_Knapp 2000	4393	Solanum_tweedieanum	-23.8994	-65.4606	Solanum	tweedieanum
AR	ARG_Knapp 2000	4394	Solanum_tweedieanum	-23.8994	-65.4606	Solanum	tweedieanum
AR	ARG_Knapp 2000	3491	Solanum_sarrachoides	-23.9	-61.85	Solanum	sarrachoides
AR	ARG_Knapp 2000	3492	Solanum_sarrachoides	-23.9	-61.85	Solanum	sarrachoides
AR	ARG_Knapp 2000	3493	Solanum_sarrachoides	-23.9	-61.85	Solanum	sarrachoides
AR	ARG_Knapp 2000	3494	Solanum_sarrachoides	-23.9	-61.85	Solanum	sarrachoides
AR	ARG_Knapp 2000	3495	Solanum_sarrachoides	-23.9	-61.85	Solanum	sarrachoides
AR	ARG_Knapp 2000	4126	Solanum_tripartitum	-23.9158	-65.4678	Solanum	tripartitum
AR	ARG_Knapp 2000	4349	Solanum_tweedieanum	-23.9158	-65.4692	Solanum	tweedieanum
AR	ARG_Knapp 2000	198	Solanum_aloysiifolium	-23.9158	-65.4692	Solanum	aloysiifolium
AR	ARG_Knapp 2000	1848	Solanum_huayavillense	-23.9158	-65.4692	Solanum	huayavillense
AR	ARG_Knapp 2000	2164	Solanum_palitans	-23.9161	-65.4667	Solanum	palitans
AR	ARG_Knapp 2000	2165	Solanum_palitans	-23.9161	-65.4667	Solanum	palitans
AR	ARG_Knapp 2000	4927	Solanum_weddellii	-23.9161	-65.4975	Solanum	weddellii
AR	ARG_Knapp 2000	457	Solanum_aloysiifolium	-23.9167	-65.4333	Solanum	aloysiifolium
AR	ARG_Knapp 2000	79	Solanum_aloysiifolium	-23.9167	-65.4667	Solanum	aloysiifolium
AR	ARG_Knapp 2000	48	Solanum_aloysiifolium	-23.9167	-65.8	Solanum	aloysiifolium
AR	ARG_Knapp 2000	112	Solanum_aloysiifolium	-23.9167	-65.8	Solanum	aloysiifolium
AR	ARG_Knapp 2000	114	Solanum_aloysiifolium	-23.9167	-65.8	Solanum	aloysiifolium
AR	ARG_Knapp 2000	194	Solanum_aloysiifolium	-23.9167	-65.8	Solanum	aloysiifolium
AR	ARG_Knapp 2000	820	Solanum_caesium	-23.9167	-65.8	Solanum	caesium
AR	ARG_Knapp 2000	821	Solanum_caesium	-23.9167	-65.8	Solanum	caesium
AR	ARG_Knapp 2000	1272	Solanum_cochabambense	-23.9167	-65.8	Solanum	cochabambense
AR	ARG_Knapp 2000	303	Solanum_aloysiifolium	-23.9189	-65.4678	Solanum	aloysiifolium
AR	ARG_Knapp 2000	1670	Solanum_fiebrigii	-23.9189	-65.4678	Solanum	fiebrigii
AR	ARG_Knapp 2000	3527	Solanum_sinuatirecurvum	-23.9211	-65.5903	Solanum	sinuatirecurvum
AR	ARG_Knapp 2000	390	Solanum_aloysiifolium	-23.9356	-65.495	Solanum	aloysiifolium
AR	ARG_Knapp 2000	104	Solanum_aloysiifolium	-23.9417	-65.4917	Solanum	aloysiifolium
AR	ARG_Knapp 2000	851	Solanum_caesium	-23.95	-64.9333	Solanum	caesium
AR	ARG_Knapp 2000	852	Solanum_caesium	-23.95	-64.9333	Solanum	caesium
AR	ARG_Knapp 2000	853	Solanum_caesium	-23.95	-64.9333	Solanum	caesium
AR	ARG_Knapp 2000	854	Solanum_caesium	-23.95	-64.9333	Solanum	caesium
AR	ARG_Knapp 2000	1341	Solanum_cochabambense	-23.95	-64.9333	Solanum	cochabambense
AR	ARG_Knapp 2000	2324	Solanum_physalidicalyx	-23.9694	-63.9003	Solanum	physalidicalyx
AR	ARG_Knapp 2000	463	Solanum_aloysiifolium	-23.9739	-64.4211	Solanum	aloysiifolium
AR	ARG_Knapp 2000	1791	Solanum_glandulosipilosum	-23.9739	-64.4211	Solanum	glandulosipilosum
AR	ARG_Knapp 2000	1254	Solanum_cochabambense	-23.9831	-65.455	Solanum	cochabambense
AR	ARG_Knapp 2000	1255	Solanum_cochabambense	-23.9831	-65.455	Solanum	cochabambense
AR	ARG_Knapp 2000	1256	Solanum_cochabambense	-23.9831	-65.455	Solanum	cochabambense
AR	ARG_Knapp 2000	830	Solanum_caesium	-24	-65.3167	Solanum	caesium
AR	ARG_Knapp 2000	297	Solanum_aloysiifolium	-24	-65.3667	Solanum	aloysiifolium
AR	ARG_Knapp 2000	1294	Solanum_cochabambense	-24.0172	-65.4881	Solanum	cochabambense
AR	ARG_Knapp 2000	1295	Solanum_cochabambense	-24.0172	-65.4881	Solanum	cochabambense
AR	ARG_Knapp 2000	1731	Solanum_glandulosipilosum	-24.0281	-64.4153	Solanum	glandulosipilosum
AR	ARG_Knapp 2000	2181	Solanum_palitans	-24.0281	-64.4153	Solanum	palitans
AR	ARG_Knapp 2000	849	Solanum_caesium	-24.0289	-65.4378	Solanum	caesium
AR	ARG_Knapp 2000	1720	Solanum_gilioides	-24.05	-65.6	Solanum	gilioides
AR	ARG_Knapp 2000	1721	Solanum_gilioides	-24.05	-65.6	Solanum	gilioides
AR	ARG_Knapp 2000	2108	Solanum_palitans	-24.05	-65.6	Solanum	palitans
AR	ARG_Knapp 2000	4876	Solanum_weddellii	-24.05	-65.6	Solanum	weddellii
AR	ARG_Knapp 2000	4877	Solanum_weddellii	-24.05	-65.6	Solanum	weddellii
AR	ARG_Knapp 2000	4201	Solanum_tripartitum	-24.0617	-65.6228	Solanum	tripartitum
AR	ARG_Knapp 2000	4202	Solanum_tripartitum	-24.0617	-65.6228	Solanum	tripartitum
AR	ARG_Knapp 2000	818	Solanum_caesium	-24.0708	-65.2708	Solanum	caesium
AR	ARG_Knapp 2000	819	Solanum_caesium	-24.0708	-65.2708	Solanum	caesium
AR	ARG_Knapp 2000	295	Solanum_aloysiifolium	-24.0747	-65.4114	Solanum	aloysiifolium
AR	ARG_Knapp 2000	296	Solanum_aloysiifolium	-24.0747	-65.4114	Solanum	aloysiifolium
AR	ARG_Knapp 2000	3617	Solanum_sinuatirecurvum	-24.0844	-66.8536	Solanum	sinuatirecurvum
AR	ARG_Knapp 2000	1330	Solanum_cochabambense	-24.0919	-65.4381	Solanum	cochabambense
AR	ARG_Knapp 2000	4642	Solanum_tweedieanum	-24.0931	-62.1603	Solanum	tweedieanum
AR	ARG_Knapp 2000	1620	Solanum_fiebrigii	-24.1	-65.4833	Solanum	fiebrigii
AR	ARG_Knapp 2000	1621	Solanum_fiebrigii	-24.1	-65.4833	Solanum	fiebrigii
AR	ARG_Knapp 2000	1627	Solanum_fiebrigii	-24.1	-65.4833	Solanum	fiebrigii
AR	ARG_Knapp 2000	1628	Solanum_fiebrigii	-24.1	-65.4833	Solanum	fiebrigii
AR	ARG_Knapp 2000	1629	Solanum_fiebrigii	-24.1	-65.4833	Solanum	fiebrigii
AR	ARG_Knapp 2000	1630	Solanum_fiebrigii	-24.1	-65.4833	Solanum	fiebrigii
AR	ARG_Knapp 2000	1631	Solanum_fiebrigii	-24.1	-65.4833	Solanum	fiebrigii
AR	ARG_Knapp 2000	282	Solanum_aloysiifolium	-24.1017	-64.8181	Solanum	aloysiifolium
AR	ARG_Knapp 2000	417	Solanum_aloysiifolium	-24.1081	-65.4792	Solanum	aloysiifolium
AR	ARG_Knapp 2000	543	Solanum_aloysiifolium	-24.1131	-65.4136	Solanum	aloysiifolium
AR	ARG_Knapp 2000	544	Solanum_aloysiifolium	-24.1131	-65.4136	Solanum	aloysiifolium
AR	ARG_Knapp 2000	545	Solanum_aloysiifolium	-24.1131	-65.4136	Solanum	aloysiifolium
AR	ARG_Knapp 2000	546	Solanum_aloysiifolium	-24.1131	-65.4136	Solanum	aloysiifolium
AR	ARG_Knapp 2000	1642	Solanum_fiebrigii	-24.1131	-65.4136	Solanum	fiebrigii
AR	ARG_Knapp 2000	1644	Solanum_fiebrigii	-24.1131	-65.4136	Solanum	fiebrigii
AR	ARG_Knapp 2000	2098	Solanum_palitans	-24.1131	-65.4136	Solanum	palitans
AR	ARG_Knapp 2000	2110	Solanum_palitans	-24.1131	-65.4136	Solanum	palitans
AR	ARG_Knapp 2000	1640	Solanum_fiebrigii	-24.1167	-65.45	Solanum	fiebrigii
AR	ARG_Knapp 2000	1694	Solanum_fiebrigii	-24.1167	-65.45	Solanum	fiebrigii
AR	ARG_Knapp 2000	427	Solanum_aloysiifolium	-24.1172	-65.4119	Solanum	aloysiifolium
AR	ARG_Knapp 2000	428	Solanum_aloysiifolium	-24.1172	-65.4119	Solanum	aloysiifolium
AR	ARG_Knapp 2000	429	Solanum_aloysiifolium	-24.1172	-65.4119	Solanum	aloysiifolium
AR	ARG_Knapp 2000	1837	Solanum_huayavillense	-24.1222	-64.5253	Solanum	huayavillense
AR	ARG_Knapp 2000	1838	Solanum_huayavillense	-24.1222	-64.5253	Solanum	huayavillense
AR	ARG_Knapp 2000	3512	Solanum_sinuatiexcisum	-24.1222	-64.5253	Solanum	sinuatiexcisum
AR	ARG_Knapp 2000	1329	Solanum_cochabambense	-24.1244	-64.4775	Solanum	cochabambense
AR	ARG_Knapp 2000	11	Solanum_aloysiifolium	-24.1333	-64.1	Solanum	aloysiifolium
AR	ARG_Knapp 2000	9	Solanum_aloysiifolium	-24.1333	-64.1333	Solanum	aloysiifolium
AR	ARG_Knapp 2000	188	Solanum_aloysiifolium	-24.1333	-65.15	Solanum	aloysiifolium
AR	ARG_Knapp 2000	189	Solanum_aloysiifolium	-24.1333	-65.15	Solanum	aloysiifolium
AR	ARG_Knapp 2000	69	Solanum_aloysiifolium	-24.1369	-64.3975	Solanum	aloysiifolium
AR	ARG_Knapp 2000	70	Solanum_aloysiifolium	-24.1369	-64.3975	Solanum	aloysiifolium
AR	ARG_Knapp 2000	46	Solanum_aloysiifolium	-24.15	-65.4667	Solanum	aloysiifolium
AR	ARG_Knapp 2000	47	Solanum_aloysiifolium	-24.15	-65.4667	Solanum	aloysiifolium
AR	ARG_Knapp 2000	3448	Solanum_salicifolium	-24.1544	-65.2775	Solanum	salicifolium
AR	ARG_Knapp 2000	4924	Solanum_weddellii	-24.1544	-65.2775	Solanum	weddellii
AR	ARG_Knapp 2000	4925	Solanum_weddellii	-24.1544	-65.2775	Solanum	weddellii
AR	ARG_Knapp 2000	4926	Solanum_weddellii	-24.1544	-65.2775	Solanum	weddellii
AR	ARG_Knapp 2000	111	Solanum_aloysiifolium	-24.16	-65.715	Solanum	aloysiifolium
AR	ARG_Knapp 2000	67	Solanum_aloysiifolium	-24.1658	-64.3975	Solanum	aloysiifolium
AR	ARG_Knapp 2000	68	Solanum_aloysiifolium	-24.1658	-64.3975	Solanum	aloysiifolium
AR	ARG_Knapp 2000	3582	Solanum_sinuatirecurvum	-24.1692	-66.3061	Solanum	sinuatirecurvum
AR	ARG_Knapp 2000	2097	Solanum_palitans	-24.1703	-65.4875	Solanum	palitans
AR	ARG_Knapp 2000	222	Solanum_aloysiifolium	-24.1711	-65.4875	Solanum	aloysiifolium
AR	ARG_Knapp 2000	77	Solanum_aloysiifolium	-24.1725	-65.3711	Solanum	aloysiifolium
AR	ARG_Knapp 2000	78	Solanum_aloysiifolium	-24.1725	-65.3711	Solanum	aloysiifolium
AR	ARG_Knapp 2000	1747	Solanum_glandulosipilosum	-24.1725	-65.3711	Solanum	glandulosipilosum
AR	ARG_Knapp 2000	1748	Solanum_glandulosipilosum	-24.1725	-65.3711	Solanum	glandulosipilosum
AR	ARG_Knapp 2000	3530	Solanum_sinuatirecurvum	-24.18	-66.4122	Solanum	sinuatirecurvum
AR	ARG_Knapp 2000	1622	Solanum_fiebrigii	-24.1833	-65.0667	Solanum	fiebrigii
AR	ARG_Knapp 2000	334	Solanum_aloysiifolium	-24.1833	-65.3	Solanum	aloysiifolium
AR	ARG_Knapp 2000	1652	Solanum_fiebrigii	-24.1833	-65.3	Solanum	fiebrigii
AR	ARG_Knapp 2000	201	Solanum_aloysiifolium	-24.1861	-62.8842	Solanum	aloysiifolium
AR	ARG_Knapp 2000	304	Solanum_aloysiifolium	-24.1894	-65.2906	Solanum	aloysiifolium
AR	ARG_Knapp 2000	335	Solanum_aloysiifolium	-24.1894	-65.2906	Solanum	aloysiifolium
AR	ARG_Knapp 2000	2251	Solanum_physalidicalyx	-24.1894	-65.2906	Solanum	physalidicalyx
AR	ARG_Knapp 2000	2252	Solanum_physalidicalyx	-24.1894	-65.2906	Solanum	physalidicalyx
AR	ARG_Knapp 2000	2627	Solanum_profusum	-24.1894	-65.2906	Solanum	profusum
AR	ARG_Knapp 2000	2628	Solanum_profusum	-24.1894	-65.2906	Solanum	profusum
AR	ARG_Knapp 2000	2629	Solanum_profusum	-24.1894	-65.2906	Solanum	profusum
AR	ARG_Knapp 2000	3531	Solanum_sinuatirecurvum	-24.1906	-66.5153	Solanum	sinuatirecurvum
AR	ARG_Knapp 2000	263	Solanum_aloysiifolium	-24.2	-65.3	Solanum	aloysiifolium
AR	ARG_Knapp 2000	3591	Solanum_sinuatirecurvum	-24.2147	-66.3439	Solanum	sinuatirecurvum
AR	ARG_Knapp 2000	3592	Solanum_sinuatirecurvum	-24.2147	-66.3439	Solanum	sinuatirecurvum
AR	ARG_Knapp 2000	2107	Solanum_palitans	-24.2161	-66.3228	Solanum	palitans
AR	ARG_Knapp 2000	4215	Solanum_tripartitum	-24.2161	-66.3228	Solanum	tripartitum
AR	ARG_Knapp 2000	4214	Solanum_tripartitum	-24.2161	-66.3228	Solanum	tripartitum
AR	ARG_Knapp 2000	92	Solanum_aloysiifolium	-24.2167	-65.2667	Solanum	aloysiifolium
AR	ARG_Knapp 2000	93	Solanum_aloysiifolium	-24.2167	-65.2667	Solanum	aloysiifolium
AR	ARG_Knapp 2000	3538	Solanum_sinuatirecurvum	-24.2178	-66.3214	Solanum	sinuatirecurvum
AR	ARG_Knapp 2000	3539	Solanum_sinuatirecurvum	-24.2178	-66.3214	Solanum	sinuatirecurvum
AR	ARG_Knapp 2000	3540	Solanum_sinuatirecurvum	-24.2178	-66.3214	Solanum	sinuatirecurvum
AR	ARG_Knapp 2000	4862	Solanum_weddellii	-24.2192	-66.3211	Solanum	weddellii
AR	ARG_Knapp 2000	3595	Solanum_sinuatirecurvum	-24.2208	-66.3208	Solanum	sinuatirecurvum
AR	ARG_Knapp 2000	3596	Solanum_sinuatirecurvum	-24.2208	-66.3208	Solanum	sinuatirecurvum
AR	ARG_Knapp 2000	3532	Solanum_sinuatirecurvum	-24.2217	-66.4494	Solanum	sinuatirecurvum
AR	ARG_Knapp 2000	3533	Solanum_sinuatirecurvum	-24.2217	-66.4494	Solanum	sinuatirecurvum
AR	ARG_Knapp 2000	3534	Solanum_sinuatirecurvum	-24.2217	-66.4494	Solanum	sinuatirecurvum
AR	ARG_Knapp 2000	3535	Solanum_sinuatirecurvum	-24.2217	-66.4494	Solanum	sinuatirecurvum
AR	ARG_Knapp 2000	3536	Solanum_sinuatirecurvum	-24.2217	-66.4494	Solanum	sinuatirecurvum
AR	ARG_Knapp 2000	10	Solanum_aloysiifolium	-24.2333	-64.2167	Solanum	aloysiifolium
AR	ARG_Knapp 2000	3	Solanum_aloysiifolium	-24.2333	-64.4167	Solanum	aloysiifolium
AR	ARG_Knapp 2000	97	Solanum_aloysiifolium	-24.2333	-64.4167	Solanum	aloysiifolium
AR	ARG_Knapp 2000	98	Solanum_aloysiifolium	-24.2333	-64.4167	Solanum	aloysiifolium
AR	ARG_Knapp 2000	99	Solanum_aloysiifolium	-24.2333	-64.4167	Solanum	aloysiifolium
AR	ARG_Knapp 2000	100	Solanum_aloysiifolium	-24.2333	-64.4167	Solanum	aloysiifolium
AR	ARG_Knapp 2000	101	Solanum_aloysiifolium	-24.2333	-64.4167	Solanum	aloysiifolium
AR	ARG_Knapp 2000	193	Solanum_aloysiifolium	-24.2333	-64.4167	Solanum	aloysiifolium
AR	ARG_Knapp 2000	439	Solanum_aloysiifolium	-24.2333	-64.4167	Solanum	aloysiifolium
AR	ARG_Knapp 2000	120	Solanum_aloysiifolium	-24.2333	-65.6667	Solanum	aloysiifolium
AR	ARG_Knapp 2000	2225	Solanum_physalidicalyx	-24.2339	-64.8656	Solanum	physalidicalyx
AR	ARG_Knapp 2000	1638	Solanum_fiebrigii	-24.2397	-65.0822	Solanum	fiebrigii
AR	ARG_Knapp 2000	5002	Solanum_zuloagae	-24.2458	-65.0856	Solanum	zuloagae
AR	ARG_Knapp 2000	1637	Solanum_fiebrigii	-24.2458	-65.0856	Solanum	fiebrigii
AR	ARG_Knapp 2000	1749	Solanum_glandulosipilosum	-24.25	-64.4167	Solanum	glandulosipilosum
AR	ARG_Knapp 2000	1750	Solanum_glandulosipilosum	-24.25	-64.4167	Solanum	glandulosipilosum
AR	ARG_Knapp 2000	1751	Solanum_glandulosipilosum	-24.25	-64.4167	Solanum	glandulosipilosum
AR	ARG_Knapp 2000	1752	Solanum_glandulosipilosum	-24.25	-64.4167	Solanum	glandulosipilosum
AR	ARG_Knapp 2000	2281	Solanum_physalidicalyx	-24.25	-64.8333	Solanum	physalidicalyx
AR	ARG_Knapp 2000	2282	Solanum_physalidicalyx	-24.25	-64.8333	Solanum	physalidicalyx
AR	ARG_Knapp 2000	119	Solanum_aloysiifolium	-24.25	-65.3667	Solanum	aloysiifolium
AR	ARG_Knapp 2000	4213	Solanum_tripartitum	-24.2533	-66.3597	Solanum	tripartitum
AR	ARG_Knapp 2000	276	Solanum_aloysiifolium	-24.2553	-64.8597	Solanum	aloysiifolium
AR	ARG_Knapp 2000	277	Solanum_aloysiifolium	-24.2553	-64.8597	Solanum	aloysiifolium
AR	ARG_Knapp 2000	278	Solanum_aloysiifolium	-24.2553	-64.8597	Solanum	aloysiifolium
AR	ARG_Knapp 2000	1756	Solanum_glandulosipilosum	-24.2619	-64.3639	Solanum	glandulosipilosum
AR	ARG_Knapp 2000	1626	Solanum_fiebrigii	-24.2667	-64.4167	Solanum	fiebrigii
AR	ARG_Knapp 2000	366	Solanum_aloysiifolium	-24.2806	-65.1769	Solanum	aloysiifolium
AR	ARG_Knapp 2000	367	Solanum_aloysiifolium	-24.2806	-65.1769	Solanum	aloysiifolium
AR	ARG_Knapp 2000	368	Solanum_aloysiifolium	-24.2806	-65.1769	Solanum	aloysiifolium
AR	ARG_Knapp 2000	1273	Solanum_cochabambense	-24.2833	-64.4	Solanum	cochabambense
AR	ARG_Knapp 2000	65	Solanum_aloysiifolium	-24.2961	-64.4739	Solanum	aloysiifolium
AR	ARG_Knapp 2000	66	Solanum_aloysiifolium	-24.2961	-64.4739	Solanum	aloysiifolium
AR	ARG_Knapp 2000	485	Solanum_aloysiifolium	-24.2972	-64.84	Solanum	aloysiifolium
AR	ARG_Knapp 2000	2319	Solanum_physalidicalyx	-24.2972	-64.84	Solanum	physalidicalyx
AR	ARG_Knapp 2000	1932	Solanum_michaelis	-24.3	-64.2167	Solanum	michaelis
AR	ARG_Knapp 2000	1933	Solanum_michaelis	-24.3	-64.2167	Solanum	michaelis
AR	ARG_Knapp 2000	1934	Solanum_michaelis	-24.3	-64.2167	Solanum	michaelis
AR	ARG_Knapp 2000	82	Solanum_aloysiifolium	-24.3	-64.8333	Solanum	aloysiifolium
AR	ARG_Knapp 2000	4160	Solanum_tripartitum	-24.3	-66.0833	Solanum	tripartitum
AR	ARG_Knapp 2000	1274	Solanum_cochabambense	-24.3	-64.4833	Solanum	cochabambense
AR	ARG_Knapp 2000	1275	Solanum_cochabambense	-24.3	-64.4833	Solanum	cochabambense
AR	ARG_Knapp 2000	45	Solanum_aloysiifolium	-24.3019	-65.1928	Solanum	aloysiifolium
AR	ARG_Knapp 2000	122	Solanum_aloysiifolium	-24.3028	-64.5	Solanum	aloysiifolium
AR	ARG_Knapp 2000	4947	Solanum_zuloagae	-24.3036	-65.2039	Solanum	zuloagae
AR	ARG_Knapp 2000	4948	Solanum_zuloagae	-24.3036	-65.2039	Solanum	zuloagae
AR	ARG_Knapp 2000	4949	Solanum_zuloagae	-24.3036	-65.2039	Solanum	zuloagae
AR	ARG_Knapp 2000	3076	Solanum_salicifolium	-24.3161	-65.0814	Solanum	salicifolium
AR	ARG_Knapp 2000	3077	Solanum_salicifolium	-24.3161	-65.0814	Solanum	salicifolium
AR	ARG_Knapp 2000	2223	Solanum_physalidicalyx	-24.3167	-64.6667	Solanum	physalidicalyx
AR	ARG_Knapp 2000	2224	Solanum_physalidicalyx	-24.3167	-64.6667	Solanum	physalidicalyx
AR	ARG_Knapp 2000	63	Solanum_aloysiifolium	-24.3178	-64.5133	Solanum	aloysiifolium
AR	ARG_Knapp 2000	64	Solanum_aloysiifolium	-24.3178	-64.5133	Solanum	aloysiifolium
AR	ARG_Knapp 2000	1742	Solanum_glandulosipilosum	-24.3178	-64.5133	Solanum	glandulosipilosum
AR	ARG_Knapp 2000	1743	Solanum_glandulosipilosum	-24.3178	-64.5133	Solanum	glandulosipilosum
AR	ARG_Knapp 2000	1773	Solanum_glandulosipilosum	-24.3181	-64.5081	Solanum	glandulosipilosum
AR	ARG_Knapp 2000	4140	Solanum_tripartitum	-24.3197	-66.1181	Solanum	tripartitum
AR	ARG_Knapp 2000	4141	Solanum_tripartitum	-24.3197	-66.1181	Solanum	tripartitum
AR	ARG_Knapp 2000	4142	Solanum_tripartitum	-24.3197	-66.1181	Solanum	tripartitum
AR	ARG_Knapp 2000	369	Solanum_aloysiifolium	-24.3356	-65.3669	Solanum	aloysiifolium
AR	ARG_Knapp 2000	2226	Solanum_physalidicalyx	-24.3381	-65.0894	Solanum	physalidicalyx
AR	ARG_Knapp 2000	2227	Solanum_physalidicalyx	-24.3381	-65.0894	Solanum	physalidicalyx
AR	ARG_Knapp 2000	2175	Solanum_palitans	-24.3467	-65.4136	Solanum	palitans
AR	ARG_Knapp 2000	419	Solanum_aloysiifolium	-24.35	-65.4167	Solanum	aloysiifolium
AR	ARG_Knapp 2000	420	Solanum_aloysiifolium	-24.35	-65.4167	Solanum	aloysiifolium
AR	ARG_Knapp 2000	2283	Solanum_physalidicalyx	-24.3536	-65.0269	Solanum	physalidicalyx
AR	ARG_Knapp 2000	4589	Solanum_tweedieanum	-24.3536	-65.0269	Solanum	tweedieanum
AR	ARG_Knapp 2000	4590	Solanum_tweedieanum	-24.3536	-65.0269	Solanum	tweedieanum
AR	ARG_Knapp 2000	473	Solanum_aloysiifolium	-24.3542	-64.9614	Solanum	aloysiifolium
AR	ARG_Knapp 2000	139	Solanum_aloysiifolium	-24.3556	-65.0667	Solanum	aloysiifolium
AR	ARG_Knapp 2000	395	Solanum_aloysiifolium	-24.3736	-65.3308	Solanum	aloysiifolium
AR	ARG_Knapp 2000	670	Solanum_americanum	-24.3911	-59.6075	Solanum	americanum
AR	ARG_Knapp 2000	342	Solanum_aloysiifolium	-24.4	-65.25	Solanum	aloysiifolium
AR	ARG_Knapp 2000	2228	Solanum_physalidicalyx	-24.4031	-64.8008	Solanum	physalidicalyx
AR	ARG_Knapp 2000	3630	Solanum_sinuatirecurvum	-24.4392	-66.2378	Solanum	sinuatirecurvum
AR	ARG_Knapp 2000	456	Solanum_aloysiifolium	-24.45	-65.6	Solanum	aloysiifolium
AR	ARG_Knapp 2000	12	Solanum_aloysiifolium	-24.4769	-65.0753	Solanum	aloysiifolium
AR	ARG_Knapp 2000	4992	Solanum_zuloagae	-24.4894	-65.2969	Solanum	zuloagae
AR	ARG_Knapp 2000	4993	Solanum_zuloagae	-24.4894	-65.2969	Solanum	zuloagae
AR	ARG_Knapp 2000	2600	Solanum_pilcomayense	-24.4956	-60.9125	Solanum	pilcomayense
AR	ARG_Knapp 2000	1653	Solanum_fiebrigii	-24.5	-65.3	Solanum	fiebrigii
AR	ARG_Knapp 2000	4959	Solanum_zuloagae	-24.5036	-65.3281	Solanum	zuloagae
AR	ARG_Knapp 2000	43	Solanum_aloysiifolium	-24.5036	-65.3281	Solanum	aloysiifolium
AR	ARG_Knapp 2000	44	Solanum_aloysiifolium	-24.5036	-65.3281	Solanum	aloysiifolium
AR	ARG_Knapp 2000	4950	Solanum_zuloagae	-24.5036	-65.3281	Solanum	zuloagae
AR	ARG_Knapp 2000	4951	Solanum_zuloagae	-24.5039	-65.3281	Solanum	zuloagae
AR	ARG_Knapp 2000	4952	Solanum_zuloagae	-24.5039	-65.3281	Solanum	zuloagae
AR	ARG_Knapp 2000	290	Solanum_aloysiifolium	-24.5064	-65.3158	Solanum	aloysiifolium
AR	ARG_Knapp 2000	291	Solanum_aloysiifolium	-24.5064	-65.3158	Solanum	aloysiifolium
AR	ARG_Knapp 2000	2266	Solanum_physalidicalyx	-24.5064	-65.3158	Solanum	physalidicalyx
AR	ARG_Knapp 2000	2267	Solanum_physalidicalyx	-24.5064	-65.3158	Solanum	physalidicalyx
AR	ARG_Knapp 2000	4972	Solanum_zuloagae	-24.5067	-65.3294	Solanum	zuloagae
AR	ARG_Knapp 2000	4977	Solanum_zuloagae	-24.5067	-65.3294	Solanum	zuloagae
AR	ARG_Knapp 2000	4999	Solanum_zuloagae	-24.5067	-65.3294	Solanum	zuloagae
AR	ARG_Knapp 2000	4986	Solanum_zuloagae	-24.5067	-65.3294	Solanum	zuloagae
AR	ARG_Knapp 2000	4987	Solanum_zuloagae	-24.5067	-65.3294	Solanum	zuloagae
AR	ARG_Knapp 2000	4994	Solanum_zuloagae	-24.5164	-65.3475	Solanum	zuloagae
AR	ARG_Knapp 2000	4995	Solanum_zuloagae	-24.5164	-65.3475	Solanum	zuloagae
AR	ARG_Knapp 2000	4975	Solanum_zuloagae	-24.5167	-65.35	Solanum	zuloagae
AR	ARG_Knapp 2000	4910	Solanum_weddellii	-24.5167	-65.5333	Solanum	weddellii
AR	ARG_Knapp 2000	340	Solanum_aloysiifolium	-24.5333	-64.1	Solanum	aloysiifolium
AR	ARG_Knapp 2000	2911	Solanum_riojense	-24.55	-66.4167	Solanum	riojense
AR	ARG_Knapp 2000	3517	Solanum_sinuatirecurvum	-24.55	-66.4167	Solanum	sinuatirecurvum
AR	ARG_Knapp 2000	28	Solanum_aloysiifolium	-24.5544	-65.8864	Solanum	aloysiifolium
AR	ARG_Knapp 2000	293	Solanum_aloysiifolium	-24.5544	-65.8864	Solanum	aloysiifolium
AR	ARG_Knapp 2000	294	Solanum_aloysiifolium	-24.5544	-65.8864	Solanum	aloysiifolium
AR	ARG_Knapp 2000	1323	Solanum_cochabambense	-24.5544	-65.8864	Solanum	cochabambense
AR	ARG_Knapp 2000	2157	Solanum_palitans	-24.5544	-65.8864	Solanum	palitans
AR	ARG_Knapp 2000	4080	Solanum_tripartitum	-24.5544	-65.8864	Solanum	tripartitum
AR	ARG_Knapp 2000	4081	Solanum_tripartitum	-24.5544	-65.8864	Solanum	tripartitum
AR	ARG_Knapp 2000	2163	Solanum_palitans	-24.5544	-65.8864	Solanum	palitans
AR	ARG_Knapp 2000	4107	Solanum_tripartitum	-24.5544	-65.8864	Solanum	tripartitum
AR	ARG_Knapp 2000	2321	Solanum_physalidicalyx	-24.5667	-63.3667	Solanum	physalidicalyx
AR	ARG_Knapp 2000	2322	Solanum_physalidicalyx	-24.5667	-63.3667	Solanum	physalidicalyx
AR	ARG_Knapp 2000	400	Solanum_aloysiifolium	-24.5833	-65.4333	Solanum	aloysiifolium
AR	ARG_Knapp 2000	401	Solanum_aloysiifolium	-24.5833	-65.4333	Solanum	aloysiifolium
AR	ARG_Knapp 2000	1665	Solanum_fiebrigii	-24.5903	-65.4378	Solanum	fiebrigii
AR	ARG_Knapp 2000	1666	Solanum_fiebrigii	-24.5903	-65.4378	Solanum	fiebrigii
AR	ARG_Knapp 2000	1667	Solanum_fiebrigii	-24.5903	-65.4378	Solanum	fiebrigii
AR	ARG_Knapp 2000	4236	Solanum_tweedieanum	-24.5903	-65.4378	Solanum	tweedieanum
AR	ARG_Knapp 2000	2166	Solanum_palitans	-24.5903	-65.4378	Solanum	palitans
AR	ARG_Knapp 2000	4944	Solanum_zuloagae	-24.5903	-65.4378	Solanum	zuloagae
AR	ARG_Knapp 2000	4945	Solanum_zuloagae	-24.5903	-65.4378	Solanum	zuloagae
AR	ARG_Knapp 2000	2210	Solanum_palitans	-24.5903	-65.4378	Solanum	palitans
AR	ARG_Knapp 2000	4988	Solanum_zuloagae	-24.5903	-65.4378	Solanum	zuloagae
AR	ARG_Knapp 2000	4989	Solanum_zuloagae	-24.5903	-65.4378	Solanum	zuloagae
AR	ARG_Knapp 2000	396	Solanum_aloysiifolium	-24.6031	-65.3739	Solanum	aloysiifolium
AR	ARG_Knapp 2000	1772	Solanum_glandulosipilosum	-24.6286	-64.8269	Solanum	glandulosipilosum
AR	ARG_Knapp 2000	541	Solanum_aloysiifolium	-24.6333	-65.2833	Solanum	aloysiifolium
AR	ARG_Knapp 2000	2	Solanum_aloysiifolium	-24.65	-65.25	Solanum	aloysiifolium
AR	ARG_Knapp 2000	102	Solanum_aloysiifolium	-24.65	-65.25	Solanum	aloysiifolium
AR	ARG_Knapp 2000	195	Solanum_aloysiifolium	-24.65	-65.25	Solanum	aloysiifolium
AR	ARG_Knapp 2000	270	Solanum_aloysiifolium	-24.65	-65.25	Solanum	aloysiifolium
AR	ARG_Knapp 2000	271	Solanum_aloysiifolium	-24.65	-65.25	Solanum	aloysiifolium
AR	ARG_Knapp 2000	540	Solanum_aloysiifolium	-24.65	-65.25	Solanum	aloysiifolium
AR	ARG_Knapp 2000	272	Solanum_aloysiifolium	-24.65	-65.25	Solanum	aloysiifolium
AR	ARG_Knapp 2000	273	Solanum_aloysiifolium	-24.65	-65.25	Solanum	aloysiifolium
AR	ARG_Knapp 2000	3383	Solanum_salicifolium	-24.6789	-65.4361	Solanum	salicifolium
AR	ARG_Knapp 2000	4990	Solanum_zuloagae	-24.6789	-65.4361	Solanum	zuloagae
AR	ARG_Knapp 2000	292	Solanum_aloysiifolium	-24.6825	-65.33	Solanum	aloysiifolium
AR	ARG_Knapp 2000	406	Solanum_aloysiifolium	-24.6886	-65.3936	Solanum	aloysiifolium
AR	ARG_Knapp 2000	2095	Solanum_palitans	-24.6944	-65.4097	Solanum	palitans
AR	ARG_Knapp 2000	2096	Solanum_palitans	-24.6944	-65.4097	Solanum	palitans
AR	ARG_Knapp 2000	1618	Solanum_fiebrigii	-24.7011	-65.4747	Solanum	fiebrigii
AR	ARG_Knapp 2000	1619	Solanum_fiebrigii	-24.7011	-65.4747	Solanum	fiebrigii
AR	ARG_Knapp 2000	3509	Solanum_sinuatiexcisum	-24.7019	-64.6331	Solanum	sinuatiexcisum
AR	ARG_Knapp 2000	4957	Solanum_zuloagae	-24.7019	-64.6331	Solanum	zuloagae
AR	ARG_Knapp 2000	2292	Solanum_physalidicalyx	-24.7164	-65.2839	Solanum	physalidicalyx
AR	ARG_Knapp 2000	2293	Solanum_physalidicalyx	-24.7164	-65.2839	Solanum	physalidicalyx
AR	ARG_Knapp 2000	2294	Solanum_physalidicalyx	-24.7164	-65.2839	Solanum	physalidicalyx
AR	ARG_Knapp 2000	2295	Solanum_physalidicalyx	-24.7164	-65.2839	Solanum	physalidicalyx
AR	ARG_Knapp 2000	2296	Solanum_physalidicalyx	-24.7164	-65.2839	Solanum	physalidicalyx
AR	ARG_Knapp 2000	2306	Solanum_physalidicalyx	-24.7278	-65.4078	Solanum	physalidicalyx
AR	ARG_Knapp 2000	2307	Solanum_physalidicalyx	-24.7278	-65.4078	Solanum	physalidicalyx
AR	ARG_Knapp 2000	4991	Solanum_zuloagae	-24.7297	-65.4747	Solanum	zuloagae
AR	ARG_Knapp 2000	4976	Solanum_zuloagae	-24.7297	-65.4747	Solanum	zuloagae
AR	ARG_Knapp 2000	399	Solanum_aloysiifolium	-24.7314	-65.7589	Solanum	aloysiifolium
AR	ARG_Knapp 2000	2337	Solanum_physalidicalyx	-24.7333	-65.0667	Solanum	physalidicalyx
AR	ARG_Knapp 2000	4420	Solanum_tweedieanum	-24.7333	-65.4167	Solanum	tweedieanum
AR	ARG_Knapp 2000	359	Solanum_aloysiifolium	-24.7333	-65.4833	Solanum	aloysiifolium
AR	ARG_Knapp 2000	360	Solanum_aloysiifolium	-24.7333	-65.4833	Solanum	aloysiifolium
AR	ARG_Knapp 2000	1649	Solanum_fiebrigii	-24.7333	-65.4833	Solanum	fiebrigii
AR	ARG_Knapp 2000	1664	Solanum_fiebrigii	-24.7333	-65.4833	Solanum	fiebrigii
AR	ARG_Knapp 2000	179	Solanum_aloysiifolium	-24.7333	-65.4833	Solanum	aloysiifolium
AR	ARG_Knapp 2000	180	Solanum_aloysiifolium	-24.7333	-65.4833	Solanum	aloysiifolium
AR	ARG_Knapp 2000	577	Solanum_aloysiifolium	-24.7422	-65.4128	Solanum	aloysiifolium
AR	ARG_Knapp 2000	2106	Solanum_palitans	-24.7481	-65.4636	Solanum	palitans
AR	ARG_Knapp 2000	27	Solanum_aloysiifolium	-24.75	-65.7444	Solanum	aloysiifolium
AR	ARG_Knapp 2000	4078	Solanum_tripartitum	-24.75	-65.7444	Solanum	tripartitum
AR	ARG_Knapp 2000	4079	Solanum_tripartitum	-24.75	-65.7444	Solanum	tripartitum
AR	ARG_Knapp 2000	4181	Solanum_tripartitum	-24.75	-65.7444	Solanum	tripartitum
AR	ARG_Knapp 2000	4182	Solanum_tripartitum	-24.75	-65.75	Solanum	tripartitum
AR	ARG_Knapp 2000	2963	Solanum_salamancae	-24.7508	-65.7503	Solanum	salamancae
AR	ARG_Knapp 2000	2634	Solanum_profusum	-24.7522	-65.7508	Solanum	profusum
AR	ARG_Knapp 2000	2635	Solanum_profusum	-24.7522	-65.7508	Solanum	profusum
AR	ARG_Knapp 2000	576	Solanum_aloysiifolium	-24.7531	-65.7481	Solanum	aloysiifolium
AR	ARG_Knapp 2000	2547	Solanum_pilcomayense	-24.755	-59.5806	Solanum	pilcomayense
AR	ARG_Knapp 2000	4659	Solanum_tweedieanum	-24.7597	-65.3575	Solanum	tweedieanum
AR	ARG_Knapp 2000	4660	Solanum_tweedieanum	-24.7597	-65.3575	Solanum	tweedieanum
AR	ARG_Knapp 2000	4661	Solanum_tweedieanum	-24.7597	-65.3575	Solanum	tweedieanum
AR	ARG_Knapp 2000	2221	Solanum_physalidicalyx	-24.7625	-65.3736	Solanum	physalidicalyx
AR	ARG_Knapp 2000	2241	Solanum_physalidicalyx	-24.7672	-65.3811	Solanum	physalidicalyx
AR	ARG_Knapp 2000	466	Solanum_aloysiifolium	-24.7803	-65.3939	Solanum	aloysiifolium
AR	ARG_Knapp 2000	372	Solanum_aloysiifolium	-24.7803	-65.3939	Solanum	aloysiifolium
AR	ARG_Knapp 2000	493	Solanum_aloysiifolium	-24.7814	-65.3958	Solanum	aloysiifolium
AR	ARG_Knapp 2000	494	Solanum_aloysiifolium	-24.7814	-65.3958	Solanum	aloysiifolium
AR	ARG_Knapp 2000	408	Solanum_aloysiifolium	-24.7833	-65.0167	Solanum	aloysiifolium
AR	ARG_Knapp 2000	3469	Solanum_sarrachoides	-24.7833	-65.3833	Solanum	sarrachoides
AR	ARG_Knapp 2000	177	Solanum_aloysiifolium	-24.7833	-65.7	Solanum	aloysiifolium
AR	ARG_Knapp 2000	391	Solanum_aloysiifolium	-24.7903	-65.4339	Solanum	aloysiifolium
AR	ARG_Knapp 2000	84	Solanum_aloysiifolium	-24.7914	-65.3939	Solanum	aloysiifolium
AR	ARG_Knapp 2000	490	Solanum_aloysiifolium	-24.7942	-65.2906	Solanum	aloysiifolium
AR	ARG_Knapp 2000	489	Solanum_aloysiifolium	-24.7947	-65.1722	Solanum	aloysiifolium
AR	ARG_Knapp 2000	4654	Solanum_tweedieanum	-24.7961	-65.2953	Solanum	tweedieanum
AR	ARG_Knapp 2000	4655	Solanum_tweedieanum	-24.7961	-65.2953	Solanum	tweedieanum
AR	ARG_Knapp 2000	4656	Solanum_tweedieanum	-24.7969	-65.1236	Solanum	tweedieanum
AR	ARG_Knapp 2000	4657	Solanum_tweedieanum	-24.7969	-65.1236	Solanum	tweedieanum
AR	ARG_Knapp 2000	107	Solanum_aloysiifolium	-24.8	-65.17	Solanum	aloysiifolium
AR	ARG_Knapp 2000	377	Solanum_aloysiifolium	-24.8094	-65.4219	Solanum	aloysiifolium
AR	ARG_Knapp 2000	378	Solanum_aloysiifolium	-24.8094	-65.4219	Solanum	aloysiifolium
AR	ARG_Knapp 2000	379	Solanum_aloysiifolium	-24.8094	-65.4219	Solanum	aloysiifolium
AR	ARG_Knapp 2000	501	Solanum_aloysiifolium	-24.8167	-63.8333	Solanum	aloysiifolium
AR	ARG_Knapp 2000	502	Solanum_aloysiifolium	-24.8167	-63.8333	Solanum	aloysiifolium
AR	ARG_Knapp 2000	1755	Solanum_glandulosipilosum	-24.8167	-63.8333	Solanum	glandulosipilosum
AR	ARG_Knapp 2000	4958	Solanum_zuloagae	-24.8167	-63.8333	Solanum	zuloagae
AR	ARG_Knapp 2000	2638	Solanum_profusum	-24.8183	-65.4044	Solanum	profusum
AR	ARG_Knapp 2000	2639	Solanum_profusum	-24.8183	-65.4044	Solanum	profusum
AR	ARG_Knapp 2000	2640	Solanum_profusum	-24.8183	-65.4044	Solanum	profusum
AR	ARG_Knapp 2000	4196	Solanum_tripartitum	-24.8183	-65.4044	Solanum	tripartitum
AR	ARG_Knapp 2000	4197	Solanum_tripartitum	-24.8183	-65.4044	Solanum	tripartitum
AR	ARG_Knapp 2000	2277	Solanum_physalidicalyx	-24.8275	-65.4858	Solanum	physalidicalyx
AR	ARG_Knapp 2000	2288	Solanum_physalidicalyx	-24.8275	-65.4858	Solanum	physalidicalyx
AR	ARG_Knapp 2000	265	Solanum_aloysiifolium	-24.8358	-65.4478	Solanum	aloysiifolium
AR	ARG_Knapp 2000	4561	Solanum_tweedieanum	-24.8392	-65.4361	Solanum	tweedieanum
AR	ARG_Knapp 2000	4562	Solanum_tweedieanum	-24.8392	-65.4361	Solanum	tweedieanum
AR	ARG_Knapp 2000	2339	Solanum_physalidicalyx	-24.8456	-65.0103	Solanum	physalidicalyx
AR	ARG_Knapp 2000	2340	Solanum_physalidicalyx	-24.8456	-65.0103	Solanum	physalidicalyx
AR	ARG_Knapp 2000	4708	Solanum_tweedieanum	-24.85	-65.6833	Solanum	tweedieanum
AR	ARG_Knapp 2000	2178	Solanum_palitans	-24.85	-65.6833	Solanum	palitans
AR	ARG_Knapp 2000	2179	Solanum_palitans	-24.85	-65.6833	Solanum	palitans
AR	ARG_Knapp 2000	2180	Solanum_palitans	-24.85	-65.6833	Solanum	palitans
AR	ARG_Knapp 2000	4810	Solanum_tweedieanum	-24.8514	-65.455	Solanum	tweedieanum
AR	ARG_Knapp 2000	2633	Solanum_profusum	-24.8514	-65.455	Solanum	profusum
AR	ARG_Knapp 2000	267	Solanum_aloysiifolium	-24.8728	-65.4636	Solanum	aloysiifolium
AR	ARG_Knapp 2000	2410	Solanum_pilcomayense	-24.8833	-60.3167	Solanum	pilcomayense
AR	ARG_Knapp 2000	415	Solanum_aloysiifolium	-24.8833	-65.6833	Solanum	aloysiifolium
AR	ARG_Knapp 2000	373	Solanum_aloysiifolium	-24.8881	-65.3136	Solanum	aloysiifolium
AR	ARG_Knapp 2000	374	Solanum_aloysiifolium	-24.8881	-65.3136	Solanum	aloysiifolium
AR	ARG_Knapp 2000	178	Solanum_aloysiifolium	-24.8947	-65.6831	Solanum	aloysiifolium
AR	ARG_Knapp 2000	1645	Solanum_fiebrigii	-24.8956	-65.2403	Solanum	fiebrigii
AR	ARG_Knapp 2000	1689	Solanum_fiebrigii	-24.8956	-65.2403	Solanum	fiebrigii
AR	ARG_Knapp 2000	1690	Solanum_fiebrigii	-24.8956	-65.2403	Solanum	fiebrigii
AR	ARG_Knapp 2000	266	Solanum_aloysiifolium	-24.8989	-65.6322	Solanum	aloysiifolium
AR	ARG_Knapp 2000	384	Solanum_aloysiifolium	-24.8997	-65.6242	Solanum	aloysiifolium
AR	ARG_Knapp 2000	5000	Solanum_zuloagae	-24.9	-65.2333	Solanum	zuloagae
AR	ARG_Knapp 2000	5001	Solanum_zuloagae	-24.9	-65.2333	Solanum	zuloagae
AR	ARG_Knapp 2000	224	Solanum_aloysiifolium	-24.9	-65.2333	Solanum	aloysiifolium
AR	ARG_Knapp 2000	225	Solanum_aloysiifolium	-24.9	-65.2333	Solanum	aloysiifolium
AR	ARG_Knapp 2000	440	Solanum_aloysiifolium	-24.9	-65.2333	Solanum	aloysiifolium
AR	ARG_Knapp 2000	525	Solanum_aloysiifolium	-24.9	-65.2333	Solanum	aloysiifolium
AR	ARG_Knapp 2000	526	Solanum_aloysiifolium	-24.9	-65.2333	Solanum	aloysiifolium
AR	ARG_Knapp 2000	4712	Solanum_tweedieanum	-24.9	-65.2333	Solanum	tweedieanum
AR	ARG_Knapp 2000	402	Solanum_aloysiifolium	-24.9	-65.2333	Solanum	aloysiifolium
AR	ARG_Knapp 2000	403	Solanum_aloysiifolium	-24.9	-65.2333	Solanum	aloysiifolium
AR	ARG_Knapp 2000	491	Solanum_aloysiifolium	-24.9	-65.2333	Solanum	aloysiifolium
AR	ARG_Knapp 2000	492	Solanum_aloysiifolium	-24.9	-65.2333	Solanum	aloysiifolium
AR	ARG_Knapp 2000	2632	Solanum_profusum	-24.9	-65.65	Solanum	profusum
AR	ARG_Knapp 2000	2630	Solanum_profusum	-24.9028	-65.6569	Solanum	profusum
AR	ARG_Knapp 2000	2631	Solanum_profusum	-24.9028	-65.6569	Solanum	profusum
AR	ARG_Knapp 2000	2312	Solanum_physalidicalyx	-24.9061	-65.4758	Solanum	physalidicalyx
AR	ARG_Knapp 2000	2313	Solanum_physalidicalyx	-24.9061	-65.4758	Solanum	physalidicalyx
AR	ARG_Knapp 2000	2125	Solanum_palitans	-24.9167	-65.6333	Solanum	palitans
AR	ARG_Knapp 2000	802	Solanum_annuum	-24.9167	-65.65	Solanum	annuum
AR	ARG_Knapp 2000	488	Solanum_aloysiifolium	-24.9233	-65.5539	Solanum	aloysiifolium
AR	ARG_Knapp 2000	2429	Solanum_pilcomayense	-24.9297	-61.4867	Solanum	pilcomayense
AR	ARG_Knapp 2000	4104	Solanum_tripartitum	-24.9333	-66.1833	Solanum	tripartitum
AR	ARG_Knapp 2000	4105	Solanum_tripartitum	-24.9333	-66.1833	Solanum	tripartitum
AR	ARG_Knapp 2000	4106	Solanum_tripartitum	-24.9333	-66.1833	Solanum	tripartitum
AR	ARG_Knapp 2000	506	Solanum_aloysiifolium	-24.9358	-65.6706	Solanum	aloysiifolium
AR	ARG_Knapp 2000	4663	Solanum_tweedieanum	-24.9589	-65.4053	Solanum	tweedieanum
AR	ARG_Knapp 2000	4664	Solanum_tweedieanum	-24.9589	-65.4053	Solanum	tweedieanum
AR	ARG_Knapp 2000	2289	Solanum_physalidicalyx	-24.9667	-65.4894	Solanum	physalidicalyx
AR	ARG_Knapp 2000	2290	Solanum_physalidicalyx	-24.9667	-65.4894	Solanum	physalidicalyx
AR	ARG_Knapp 2000	2291	Solanum_physalidicalyx	-24.9667	-65.4894	Solanum	physalidicalyx
AR	ARG_Knapp 2000	81	Solanum_aloysiifolium	-24.9711	-65.5917	Solanum	aloysiifolium
AR	ARG_Knapp 2000	2170	Solanum_palitans	-24.9761	-65.4289	Solanum	palitans
AR	ARG_Knapp 2000	345	Solanum_aloysiifolium	-24.9764	-65.5794	Solanum	aloysiifolium
AR	ARG_Knapp 2000	2582	Solanum_pilcomayense	-24.9778	-58.3667	Solanum	pilcomayense
AR	ARG_Knapp 2000	2583	Solanum_pilcomayense	-24.9778	-58.3667	Solanum	pilcomayense
AR	ARG_Knapp 2000	2584	Solanum_pilcomayense	-24.9778	-58.3667	Solanum	pilcomayense
AR	ARG_Knapp 2000	2544	Solanum_pilcomayense	-24.9778	-58.8211	Solanum	pilcomayense
AR	ARG_Knapp 2000	2545	Solanum_pilcomayense	-24.9778	-58.8211	Solanum	pilcomayense
AR	ARG_Knapp 2000	346	Solanum_aloysiifolium	-24.9833	-65.5817	Solanum	aloysiifolium
AR	ARG_Knapp 2000	2510	Solanum_pilcomayense	-25.0139	-61.5061	Solanum	pilcomayense
AR	ARG_Knapp 2000	375	Solanum_aloysiifolium	-25.0197	-65.4861	Solanum	aloysiifolium
AR	ARG_Knapp 2000	376	Solanum_aloysiifolium	-25.0197	-65.4861	Solanum	aloysiifolium
AR	ARG_Knapp 2000	2532	Solanum_pilcomayense	-25.0247	-58.4381	Solanum	pilcomayense
AR	ARG_Knapp 2000	2533	Solanum_pilcomayense	-25.0247	-58.4381	Solanum	pilcomayense
AR	ARG_Knapp 2000	2534	Solanum_pilcomayense	-25.0322	-58.4269	Solanum	pilcomayense
AR	ARG_Knapp 2000	2174	Solanum_palitans	-25.0333	-66.2167	Solanum	palitans
AR	ARG_Knapp 2000	2308	Solanum_physalidicalyx	-25.0419	-66.1997	Solanum	physalidicalyx
AR	ARG_Knapp 2000	2309	Solanum_physalidicalyx	-25.0419	-66.1997	Solanum	physalidicalyx
AR	ARG_Knapp 2000	2310	Solanum_physalidicalyx	-25.0419	-66.1997	Solanum	physalidicalyx
AR	ARG_Knapp 2000	2311	Solanum_physalidicalyx	-25.0419	-66.1997	Solanum	physalidicalyx
AR	ARG_Knapp 2000	2936	Solanum_riojense	-25.05	-66.0833	Solanum	riojense
AR	ARG_Knapp 2000	2937	Solanum_riojense	-25.05	-66.0833	Solanum	riojense
AR	ARG_Knapp 2000	4145	Solanum_tripartitum	-25.0658	-66.1736	Solanum	tripartitum
AR	ARG_Knapp 2000	4237	Solanum_tweedieanum	-25.0658	-66.1736	Solanum	tweedieanum
AR	ARG_Knapp 2000	2431	Solanum_pilcomayense	-25.0872	-59.0936	Solanum	pilcomayense
AR	ARG_Knapp 2000	315	Solanum_aloysiifolium	-25.1	-64.2333	Solanum	aloysiifolium
AR	ARG_Knapp 2000	2278	Solanum_physalidicalyx	-25.1025	-65.7669	Solanum	physalidicalyx
AR	ARG_Knapp 2000	2279	Solanum_physalidicalyx	-25.1025	-65.7669	Solanum	physalidicalyx
AR	ARG_Knapp 2000	2531	Solanum_pilcomayense	-25.1108	-58.2436	Solanum	pilcomayense
AR	ARG_Knapp 2000	289	Solanum_aloysiifolium	-25.1108	-65.5903	Solanum	aloysiifolium
AR	ARG_Knapp 2000	2105	Solanum_palitans	-25.1108	-65.5903	Solanum	palitans
AR	ARG_Knapp 2000	405	Solanum_aloysiifolium	-25.1108	-65.5903	Solanum	aloysiifolium
AR	ARG_Knapp 2000	1668	Solanum_fiebrigii	-25.1108	-65.5903	Solanum	fiebrigii
AR	ARG_Knapp 2000	2171	Solanum_palitans	-25.1108	-65.5903	Solanum	palitans
AR	ARG_Knapp 2000	2172	Solanum_palitans	-25.1108	-65.5903	Solanum	palitans
AR	ARG_Knapp 2000	2168	Solanum_palitans	-25.1108	-65.5903	Solanum	palitans
AR	ARG_Knapp 2000	2169	Solanum_palitans	-25.1108	-65.5903	Solanum	palitans
AR	ARG_Knapp 2000	2535	Solanum_pilcomayense	-25.1167	-58.35	Solanum	pilcomayense
AR	ARG_Knapp 2000	2522	Solanum_pilcomayense	-25.1167	-58.2167	Solanum	pilcomayense
AR	ARG_Knapp 2000	404	Solanum_aloysiifolium	-25.1228	-66.1664	Solanum	aloysiifolium
AR	ARG_Knapp 2000	2536	Solanum_pilcomayense	-25.1283	-58.2044	Solanum	pilcomayense
AR	ARG_Knapp 2000	2537	Solanum_pilcomayense	-25.1283	-58.2044	Solanum	pilcomayense
AR	ARG_Knapp 2000	2284	Solanum_physalidicalyx	-25.1336	-65.7458	Solanum	physalidicalyx
AR	ARG_Knapp 2000	2323	Solanum_physalidicalyx	-25.1339	-64.5022	Solanum	physalidicalyx
AR	ARG_Knapp 2000	4973	Solanum_zuloagae	-25.1589	-65.7264	Solanum	zuloagae
AR	ARG_Knapp 2000	4974	Solanum_zuloagae	-25.1589	-65.7264	Solanum	zuloagae
AR	ARG_Knapp 2000	2581	Solanum_pilcomayense	-25.1667	-58.1667	Solanum	pilcomayense
AR	ARG_Knapp 2000	2546	Solanum_pilcomayense	-25.1667	-58.2333	Solanum	pilcomayense
AR	ARG_Knapp 2000	2542	Solanum_pilcomayense	-25.1667	-58.3333	Solanum	pilcomayense
AR	ARG_Knapp 2000	2135	Solanum_palitans	-25.1667	-65.7667	Solanum	palitans
AR	ARG_Knapp 2000	2543	Solanum_pilcomayense	-25.1667	-58.3333	Solanum	pilcomayense
AR	ARG_Knapp 2000	1259	Solanum_cochabambense	-25.1769	-65.8264	Solanum	cochabambense
AR	ARG_Knapp 2000	1260	Solanum_cochabambense	-25.1769	-65.8264	Solanum	cochabambense
AR	ARG_Knapp 2000	2541	Solanum_pilcomayense	-25.1833	-58.2833	Solanum	pilcomayense
AR	ARG_Knapp 2000	2239	Solanum_physalidicalyx	-25.1833	-65.7833	Solanum	physalidicalyx
AR	ARG_Knapp 2000	2238	Solanum_physalidicalyx	-25.1875	-65.7917	Solanum	physalidicalyx
AR	ARG_Knapp 2000	673	Solanum_americanum	-25.19	-58.1614	Solanum	americanum
AR	ARG_Knapp 2000	2529	Solanum_pilcomayense	-25.2	-58.1167	Solanum	pilcomayense
AR	ARG_Knapp 2000	2320	Solanum_physalidicalyx	-25.2	-64.0833	Solanum	physalidicalyx
AR	ARG_Knapp 2000	2325	Solanum_physalidicalyx	-25.2	-64.0833	Solanum	physalidicalyx
AR	ARG_Knapp 2000	2551	Solanum_pilcomayense	-25.2	-64.0833	Solanum	pilcomayense
AR	ARG_Knapp 2000	2552	Solanum_pilcomayense	-25.2	-64.0833	Solanum	pilcomayense
AR	ARG_Knapp 2000	2553	Solanum_pilcomayense	-25.2	-64.0833	Solanum	pilcomayense
AR	ARG_Knapp 2000	2148	Solanum_palitans	-25.2	-65.4833	Solanum	palitans
AR	ARG_Knapp 2000	2260	Solanum_physalidicalyx	-25.2156	-64.9269	Solanum	physalidicalyx
AR	ARG_Knapp 2000	4637	Solanum_tweedieanum	-25.2278	-64.4267	Solanum	tweedieanum
AR	ARG_Knapp 2000	383	Solanum_aloysiifolium	-25.2347	-65.12	Solanum	aloysiifolium
AR	ARG_Knapp 2000	788	Solanum_annuum	-25.2394	-66.4361	Solanum	annuum
AR	ARG_Knapp 2000	2160	Solanum_palitans	-25.2394	-66.4361	Solanum	palitans
AR	ARG_Knapp 2000	2161	Solanum_palitans	-25.2394	-66.4361	Solanum	palitans
AR	ARG_Knapp 2000	2526	Solanum_pilcomayense	-25.2428	-58.0681	Solanum	pilcomayense
AR	ARG_Knapp 2000	2527	Solanum_pilcomayense	-25.2428	-58.0681	Solanum	pilcomayense
AR	ARG_Knapp 2000	2528	Solanum_pilcomayense	-25.2428	-58.0681	Solanum	pilcomayense
AR	ARG_Knapp 2000	2530	Solanum_pilcomayense	-25.2475	-57.9778	Solanum	pilcomayense
AR	ARG_Knapp 2000	2519	Solanum_pilcomayense	-25.2494	-57.9611	Solanum	pilcomayense
AR	ARG_Knapp 2000	2525	Solanum_pilcomayense	-25.2494	-58.0494	Solanum	pilcomayense
AR	ARG_Knapp 2000	2140	Solanum_palitans	-25.25	-65.4167	Solanum	palitans
AR	ARG_Knapp 2000	4622	Solanum_tweedieanum	-25.25	-65.4167	Solanum	tweedieanum
AR	ARG_Knapp 2000	2430	Solanum_pilcomayense	-25.2667	-57.8667	Solanum	pilcomayense
AR	ARG_Knapp 2000	2516	Solanum_pilcomayense	-25.2689	-57.7244	Solanum	pilcomayense
AR	ARG_Knapp 2000	4297	Solanum_tweedieanum	-25.2692	-65.3267	Solanum	tweedieanum
AR	ARG_Knapp 2000	4298	Solanum_tweedieanum	-25.2692	-65.3267	Solanum	tweedieanum
AR	ARG_Knapp 2000	4299	Solanum_tweedieanum	-25.2692	-65.3267	Solanum	tweedieanum
AR	ARG_Knapp 2000	4300	Solanum_tweedieanum	-25.2692	-65.3267	Solanum	tweedieanum
AR	ARG_Knapp 2000	2151	Solanum_palitans	-25.2758	-65.4819	Solanum	palitans
AR	ARG_Knapp 2000	220	Solanum_aloysiifolium	-25.2808	-65.4769	Solanum	aloysiifolium
AR	ARG_Knapp 2000	2124	Solanum_palitans	-25.2833	-65.4833	Solanum	palitans
AR	ARG_Knapp 2000	221	Solanum_aloysiifolium	-25.2833	-65.4833	Solanum	aloysiifolium
AR	ARG_Knapp 2000	1646	Solanum_fiebrigii	-25.2833	-65.475	Solanum	fiebrigii
AR	ARG_Knapp 2000	2518	Solanum_pilcomayense	-25.2861	-57.7172	Solanum	pilcomayense
AR	ARG_Knapp 2000	668	Solanum_americanum	-25.3	-57.7833	Solanum	americanum
AR	ARG_Knapp 2000	2521	Solanum_pilcomayense	-25.3169	-57.8169	Solanum	pilcomayense
AR	ARG_Knapp 2000	762	Solanum_annuum	-25.3219	-66.3603	Solanum	annuum
AR	ARG_Knapp 2000	763	Solanum_annuum	-25.3219	-66.3603	Solanum	annuum
AR	ARG_Knapp 2000	764	Solanum_annuum	-25.3219	-66.3603	Solanum	annuum
AR	ARG_Knapp 2000	2079	Solanum_palitans	-25.3219	-66.3603	Solanum	palitans
AR	ARG_Knapp 2000	2080	Solanum_palitans	-25.3219	-66.3603	Solanum	palitans
AR	ARG_Knapp 2000	2081	Solanum_palitans	-25.3219	-66.3603	Solanum	palitans
AR	ARG_Knapp 2000	2538	Solanum_pilcomayense	-25.3319	-58.2794	Solanum	pilcomayense
AR	ARG_Knapp 2000	2579	Solanum_pilcomayense	-25.3333	-59.6833	Solanum	pilcomayense
AR	ARG_Knapp 2000	2580	Solanum_pilcomayense	-25.3333	-59.6833	Solanum	pilcomayense
AR	ARG_Knapp 2000	2504	Solanum_pilcomayense	-25.3333	-64.1167	Solanum	pilcomayense
AR	ARG_Knapp 2000	2439	Solanum_pilcomayense	-25.34	-58.0289	Solanum	pilcomayense
AR	ARG_Knapp 2000	2440	Solanum_pilcomayense	-25.34	-58.0289	Solanum	pilcomayense
AR	ARG_Knapp 2000	3282	Solanum_salicifolium	-25.3583	-65.2292	Solanum	salicifolium
AR	ARG_Knapp 2000	2517	Solanum_pilcomayense	-25.3658	-57.6594	Solanum	pilcomayense
AR	ARG_Knapp 2000	2539	Solanum_pilcomayense	-25.3667	-58.2833	Solanum	pilcomayense
AR	ARG_Knapp 2000	2162	Solanum_palitans	-25.3892	-65.6172	Solanum	palitans
AR	ARG_Knapp 2000	672	Solanum_americanum	-25.4028	-57.7856	Solanum	americanum
AR	ARG_Knapp 2000	669	Solanum_americanum	-25.4167	-57.8	Solanum	americanum
AR	ARG_Knapp 2000	2274	Solanum_physalidicalyx	-25.4333	-64.85	Solanum	physalidicalyx
AR	ARG_Knapp 2000	2435	Solanum_pilcomayense	-25.45	-57.8833	Solanum	pilcomayense
AR	ARG_Knapp 2000	355	Solanum_aloysiifolium	-25.45	-64.6333	Solanum	aloysiifolium
AR	ARG_Knapp 2000	356	Solanum_aloysiifolium	-25.45	-64.6333	Solanum	aloysiifolium
AR	ARG_Knapp 2000	357	Solanum_aloysiifolium	-25.45	-64.6333	Solanum	aloysiifolium
AR	ARG_Knapp 2000	532	Solanum_aloysiifolium	-25.45	-64.6333	Solanum	aloysiifolium
AR	ARG_Knapp 2000	3575	Solanum_sinuatirecurvum	-25.4514	-67.1911	Solanum	sinuatirecurvum
AR	ARG_Knapp 2000	4563	Solanum_tweedieanum	-25.4592	-59.4917	Solanum	tweedieanum
AR	ARG_Knapp 2000	287	Solanum_aloysiifolium	-25.4703	-64.9767	Solanum	aloysiifolium
AR	ARG_Knapp 2000	285	Solanum_aloysiifolium	-25.4747	-64.9772	Solanum	aloysiifolium
AR	ARG_Knapp 2000	286	Solanum_aloysiifolium	-25.4747	-64.9772	Solanum	aloysiifolium
AR	ARG_Knapp 2000	2503	Solanum_pilcomayense	-25.4808	-64.9711	Solanum	pilcomayense
AR	ARG_Knapp 2000	341	Solanum_aloysiifolium	-25.4833	-64.9833	Solanum	aloysiifolium
AR	ARG_Knapp 2000	4665	Solanum_tweedieanum	-25.4886	-65.5486	Solanum	tweedieanum
AR	ARG_Knapp 2000	4666	Solanum_tweedieanum	-25.4886	-65.5486	Solanum	tweedieanum
AR	ARG_Knapp 2000	671	Solanum_americanum	-25.5219	-57.8556	Solanum	americanum
AR	ARG_Knapp 2000	3556	Solanum_sinuatirecurvum	-25.5244	-66.9019	Solanum	sinuatirecurvum
AR	ARG_Knapp 2000	3557	Solanum_sinuatirecurvum	-25.5244	-66.9019	Solanum	sinuatirecurvum
AR	ARG_Knapp 2000	3558	Solanum_sinuatirecurvum	-25.5244	-66.9019	Solanum	sinuatirecurvum
AR	ARG_Knapp 2000	4585	Solanum_tweedieanum	-25.5294	-64.9636	Solanum	tweedieanum
AR	ARG_Knapp 2000	4586	Solanum_tweedieanum	-25.5294	-64.9636	Solanum	tweedieanum
AR	ARG_Knapp 2000	4587	Solanum_tweedieanum	-25.5294	-64.9636	Solanum	tweedieanum
AR	ARG_Knapp 2000	695	Solanum_americanum	-25.5344	-59.3539	Solanum	americanum
AR	ARG_Knapp 2000	2964	Solanum_salamancae	-25.5586	-65.5761	Solanum	salamancae
AR	ARG_Knapp 2000	2965	Solanum_salamancae	-25.5586	-65.5761	Solanum	salamancae
AR	ARG_Knapp 2000	3672	Solanum_tiinae	-25.5667	-65.8236	Solanum	tiinae
AR	ARG_Knapp 2000	2338	Solanum_physalidicalyx	-25.5828	-65.585	Solanum	physalidicalyx
AR	ARG_Knapp 2000	737	Solanum_americanum	-25.5903	-54.5608	Solanum	americanum
AR	ARG_Knapp 2000	1688	Solanum_fiebrigii	-25.6231	-65.6108	Solanum	fiebrigii
AR	ARG_Knapp 2000	2947	Solanum_salamancae	-25.6292	-65.6442	Solanum	salamancae
AR	ARG_Knapp 2000	2966	Solanum_salamancae	-25.6292	-65.6442	Solanum	salamancae
AR	ARG_Knapp 2000	2967	Solanum_salamancae	-25.6292	-65.6442	Solanum	salamancae
AR	ARG_Knapp 2000	2968	Solanum_salamancae	-25.6292	-65.6442	Solanum	salamancae
AR	ARG_Knapp 2000	2953	Solanum_salamancae	-25.6467	-65.6603	Solanum	salamancae
AR	ARG_Knapp 2000	2954	Solanum_salamancae	-25.6467	-65.6603	Solanum	salamancae
AR	ARG_Knapp 2000	2955	Solanum_salamancae	-25.6467	-65.6603	Solanum	salamancae
AR	ARG_Knapp 2000	2950	Solanum_salamancae	-25.6667	-65.6833	Solanum	salamancae
AR	ARG_Knapp 2000	2951	Solanum_salamancae	-25.6667	-65.6833	Solanum	salamancae
AR	ARG_Knapp 2000	2952	Solanum_salamancae	-25.6667	-65.6833	Solanum	salamancae
AR	ARG_Knapp 2000	2419	Solanum_pilcomayense	-25.6772	-59.0806	Solanum	pilcomayense
AR	ARG_Knapp 2000	2449	Solanum_pilcomayense	-25.6892	-54.4422	Solanum	pilcomayense
AR	ARG_Knapp 2000	655	Solanum_americanum	-25.6917	-54.4375	Solanum	americanum
AR	ARG_Knapp 2000	29	Solanum_aloysiifolium	-25.7	-65.4333	Solanum	aloysiifolium
AR	ARG_Knapp 2000	4631	Solanum_tweedieanum	-25.7167	-64.0333	Solanum	tweedieanum
AR	ARG_Knapp 2000	2523	Solanum_pilcomayense	-25.7333	-58.1667	Solanum	pilcomayense
AR	ARG_Knapp 2000	2514	Solanum_pilcomayense	-25.7667	-59.1667	Solanum	pilcomayense
AR	ARG_Knapp 2000	2515	Solanum_pilcomayense	-25.7667	-59.1667	Solanum	pilcomayense
AR	ARG_Knapp 2000	1759	Solanum_glandulosipilosum	-25.7992	-64.9667	Solanum	glandulosipilosum
AR	ARG_Knapp 2000	1760	Solanum_glandulosipilosum	-25.7992	-64.9667	Solanum	glandulosipilosum
AR	ARG_Knapp 2000	1761	Solanum_glandulosipilosum	-25.7992	-64.9667	Solanum	glandulosipilosum
AR	ARG_Knapp 2000	1762	Solanum_glandulosipilosum	-25.7992	-64.9667	Solanum	glandulosipilosum
AR	ARG_Knapp 2000	1320	Solanum_cochabambense	-25.8031	-65.5994	Solanum	cochabambense
AR	ARG_Knapp 2000	1321	Solanum_cochabambense	-25.8031	-65.5994	Solanum	cochabambense
AR	ARG_Knapp 2000	1322	Solanum_cochabambense	-25.8031	-65.5994	Solanum	cochabambense
AR	ARG_Knapp 2000	639	Solanum_americanum	-25.8219	-54.0083	Solanum	americanum
AR	ARG_Knapp 2000	640	Solanum_americanum	-25.8219	-54.0083	Solanum	americanum
AR	ARG_Knapp 2000	2126	Solanum_palitans	-25.8339	-65.5	Solanum	palitans
AR	ARG_Knapp 2000	2127	Solanum_palitans	-25.8339	-65.5	Solanum	palitans
AR	ARG_Knapp 2000	60	Solanum_aloysiifolium	-25.835	-64.9314	Solanum	aloysiifolium
AR	ARG_Knapp 2000	61	Solanum_aloysiifolium	-25.835	-64.9314	Solanum	aloysiifolium
AR	ARG_Knapp 2000	62	Solanum_aloysiifolium	-25.835	-64.9314	Solanum	aloysiifolium
AR	ARG_Knapp 2000	2434	Solanum_pilcomayense	-25.8667	-60.4833	Solanum	pilcomayense
AR	ARG_Knapp 2000	2708	Solanum_pygmaeum	-25.8667	-60.4833	Solanum	pygmaeum
AR	ARG_Knapp 2000	627	Solanum_americanum	-25.8775	-54.4111	Solanum	americanum
AR	ARG_Knapp 2000	628	Solanum_americanum	-25.8775	-54.4111	Solanum	americanum
AR	ARG_Knapp 2000	635	Solanum_americanum	-25.8775	-54.4111	Solanum	americanum
AR	ARG_Knapp 2000	732	Solanum_americanum	-25.8775	-54.4111	Solanum	americanum
AR	ARG_Knapp 2000	733	Solanum_americanum	-25.8775	-54.4111	Solanum	americanum
AR	ARG_Knapp 2000	734	Solanum_americanum	-25.8775	-54.4111	Solanum	americanum
AR	ARG_Knapp 2000	735	Solanum_americanum	-25.8775	-54.4111	Solanum	americanum
AR	ARG_Knapp 2000	736	Solanum_americanum	-25.8775	-54.4111	Solanum	americanum
AR	ARG_Knapp 2000	740	Solanum_americanum	-25.8775	-54.4111	Solanum	americanum
AR	ARG_Knapp 2000	288	Solanum_aloysiifolium	-25.8797	-64.7742	Solanum	aloysiifolium
AR	ARG_Knapp 2000	2275	Solanum_physalidicalyx	-25.8839	-64.7714	Solanum	physalidicalyx
AR	ARG_Knapp 2000	2276	Solanum_physalidicalyx	-25.8839	-64.7714	Solanum	physalidicalyx
AR	ARG_Knapp 2000	4640	Solanum_tweedieanum	-25.9	-62.6	Solanum	tweedieanum
AR	ARG_Knapp 2000	4641	Solanum_tweedieanum	-25.9	-62.6	Solanum	tweedieanum
AR	ARG_Knapp 2000	621	Solanum_americanum	-25.9156	-58.3411	Solanum	americanum
AR	ARG_Knapp 2000	2350	Solanum_physalidicalyx	-25.9403	-64.9033	Solanum	physalidicalyx
AR	ARG_Knapp 2000	2351	Solanum_physalidicalyx	-25.9403	-64.9033	Solanum	physalidicalyx
AR	ARG_Knapp 2000	3484	Solanum_sarrachoides	-25.9833	-58.1667	Solanum	sarrachoides
AR	ARG_Knapp 2000	3485	Solanum_sarrachoides	-25.9833	-58.1667	Solanum	sarrachoides
AR	ARG_Knapp 2000	3486	Solanum_sarrachoides	-25.9833	-58.1667	Solanum	sarrachoides
AR	ARG_Knapp 2000	759	Solanum_americanum	-25.9997	-54.0797	Solanum	americanum
AR	ARG_Knapp 2000	3590	Solanum_sinuatirecurvum	-26.0078	-67.6456	Solanum	sinuatirecurvum
AR	ARG_Knapp 2000	1610	Solanum_fiebrigii	-26.06	-64.41	Solanum	fiebrigii
AR	ARG_Knapp 2000	4703	Solanum_tweedieanum	-26.0631	-66.0414	Solanum	tweedieanum
AR	ARG_Knapp 2000	4704	Solanum_tweedieanum	-26.0631	-66.0414	Solanum	tweedieanum
AR	ARG_Knapp 2000	1863	Solanum_hunzikeri	-26.0689	-66.1619	Solanum	hunzikeri
AR	ARG_Knapp 2000	1864	Solanum_hunzikeri	-26.0689	-66.1619	Solanum	hunzikeri
AR	ARG_Knapp 2000	1865	Solanum_hunzikeri	-26.0689	-66.1619	Solanum	hunzikeri
AR	ARG_Knapp 2000	1866	Solanum_hunzikeri	-26.0689	-66.1619	Solanum	hunzikeri
AR	ARG_Knapp 2000	2959	Solanum_salamancae	-26.0922	-66.0042	Solanum	salamancae
AR	ARG_Knapp 2000	2960	Solanum_salamancae	-26.0922	-66.0042	Solanum	salamancae
AR	ARG_Knapp 2000	2961	Solanum_salamancae	-26.0922	-66.0042	Solanum	salamancae
AR	ARG_Knapp 2000	2962	Solanum_salamancae	-26.0922	-66.0042	Solanum	salamancae
AR	ARG_Knapp 2000	2956	Solanum_salamancae	-26.0922	-66.0042	Solanum	salamancae
AR	ARG_Knapp 2000	2957	Solanum_salamancae	-26.0922	-66.0042	Solanum	salamancae
AR	ARG_Knapp 2000	2958	Solanum_salamancae	-26.0922	-66.0042	Solanum	salamancae
AR	ARG_Knapp 2000	1183	Solanum_chenopodioides	-26.0961	-65.0611	Solanum	chenopodioides
AR	ARG_Knapp 2000	1771	Solanum_glandulosipilosum	-26.1069	-65.1775	Solanum	glandulosipilosum
AR	ARG_Knapp 2000	4153	Solanum_tripartitum	-26.1108	-65.9786	Solanum	tripartitum
AR	ARG_Knapp 2000	2471	Solanum_pilcomayense	-26.1144	-58.5678	Solanum	pilcomayense
AR	ARG_Knapp 2000	2158	Solanum_palitans	-26.125	-65.8328	Solanum	palitans
AR	ARG_Knapp 2000	2056	Solanum_nitidibaccatum	-26.1667	-64.4167	Solanum	nitidibaccatum
AR	ARG_Knapp 2000	2057	Solanum_nitidibaccatum	-26.1667	-64.4167	Solanum	nitidibaccatum
AR	ARG_Knapp 2000	2058	Solanum_nitidibaccatum	-26.1667	-64.4167	Solanum	nitidibaccatum
AR	ARG_Knapp 2000	2217	Solanum_paucidens	-26.1692	-53.8122	Solanum	paucidens
AR	ARG_Knapp 2000	2489	Solanum_pilcomayense	-26.1697	-58.1347	Solanum	pilcomayense
AR	ARG_Knapp 2000	2134	Solanum_palitans	-26.1833	-65.5167	Solanum	palitans
AR	ARG_Knapp 2000	2520	Solanum_pilcomayense	-26.9183	-57.5613	Solanum	pilcomayense
AR	ARG_Knapp 2000	2494	Solanum_pilcomayense	-26.1853	-58.1647	Solanum	pilcomayense
AR	ARG_Knapp 2000	2495	Solanum_pilcomayense	-26.1853	-58.1647	Solanum	pilcomayense
AR	ARG_Knapp 2000	774	Solanum_annuum	-26.1853	-65.9353	Solanum	annuum
AR	ARG_Knapp 2000	2361	Solanum_physalifolium	-26.1853	-65.9353	Solanum	physalifolium
AR	ARG_Knapp 2000	2949	Solanum_salamancae	-26.1853	-65.9353	Solanum	salamancae
AR	ARG_Knapp 2000	2333	Solanum_physalidicalyx	-26.2167	-65.4833	Solanum	physalidicalyx
AR	ARG_Knapp 2000	2334	Solanum_physalidicalyx	-26.2167	-65.4833	Solanum	physalidicalyx
AR	ARG_Knapp 2000	1673	Solanum_fiebrigii	-26.25	-64.8667	Solanum	fiebrigii
AR	ARG_Knapp 2000	751	Solanum_americanum	-26.4697	-53.8915	Solanum	americanum
AR	ARG_Knapp 2000	752	Solanum_americanum	-26.4697	-53.8915	Solanum	americanum
AR	ARG_Knapp 2000	753	Solanum_americanum	-26.4697	-53.8915	Solanum	americanum
AR	ARG_Knapp 2000	4630	Solanum_tweedieanum	-26.2844	-64.4625	Solanum	tweedieanum
AR	ARG_Knapp 2000	2609	Solanum_pilcomayense	-26.2892	-59.3864	Solanum	pilcomayense
AR	ARG_Knapp 2000	676	Solanum_americanum	-26.2994	-54.4278	Solanum	americanum
AR	ARG_Knapp 2000	2280	Solanum_physalidicalyx	-26.3	-65.5833	Solanum	physalidicalyx
AR	ARG_Knapp 2000	2240	Solanum_physalidicalyx	-26.3147	-65.28	Solanum	physalidicalyx
AR	ARG_Knapp 2000	3212	Solanum_salicifolium	-26.3167	-65.4	Solanum	salicifolium
AR	ARG_Knapp 2000	789	Solanum_annuum	-26.3189	-66.0531	Solanum	annuum
AR	ARG_Knapp 2000	23	Solanum_aloysiifolium	-26.3194	-65.4042	Solanum	aloysiifolium
AR	ARG_Knapp 2000	1836	Solanum_huayavillense	-26.3194	-65.4042	Solanum	huayavillense
AR	ARG_Knapp 2000	2189	Solanum_palitans	-26.3194	-65.4042	Solanum	palitans
AR	ARG_Knapp 2000	2190	Solanum_palitans	-26.3194	-65.4042	Solanum	palitans
AR	ARG_Knapp 2000	1792	Solanum_glandulosipilosum	-26.3194	-65.4042	Solanum	glandulosipilosum
AR	ARG_Knapp 2000	1793	Solanum_glandulosipilosum	-26.3194	-65.4042	Solanum	glandulosipilosum
AR	ARG_Knapp 2000	775	Solanum_annuum	-26.335	-66.035	Solanum	annuum
AR	ARG_Knapp 2000	776	Solanum_annuum	-26.335	-66.035	Solanum	annuum
AR	ARG_Knapp 2000	2085	Solanum_palitans	-26.3353	-66.0339	Solanum	palitans
AR	ARG_Knapp 2000	2946	Solanum_salamancae	-26.3358	-66.0317	Solanum	salamancae
AR	ARG_Knapp 2000	4905	Solanum_weddellii	-26.3489	-66.0969	Solanum	weddellii
AR	ARG_Knapp 2000	4906	Solanum_weddellii	-26.3489	-66.0969	Solanum	weddellii
AR	ARG_Knapp 2000	3446	Solanum_salicifolium	-26.3542	-65.6825	Solanum	salicifolium
AR	ARG_Knapp 2000	3447	Solanum_salicifolium	-26.3542	-65.6825	Solanum	salicifolium
AR	ARG_Knapp 2000	3698	Solanum_tiinae	-26.3603	-65.9631	Solanum	tiinae
AR	ARG_Knapp 2000	600	Solanum_americanum	-26.3869	-59.5411	Solanum	americanum
AR	ARG_Knapp 2000	2415	Solanum_pilcomayense	-26.3869	-59.5411	Solanum	pilcomayense
AR	ARG_Knapp 2000	606	Solanum_americanum	-26.3925	-54.3656	Solanum	americanum
AR	ARG_Knapp 2000	607	Solanum_americanum	-26.3925	-54.3656	Solanum	americanum
AR	ARG_Knapp 2000	645	Solanum_americanum	-26.4047	-54.6247	Solanum	americanum
AR	ARG_Knapp 2000	4326	Solanum_tweedieanum	-26.4131	-60.0292	Solanum	tweedieanum
AR	ARG_Knapp 2000	767	Solanum_annuum	-26.4131	-65.4822	Solanum	annuum
AR	ARG_Knapp 2000	2219	Solanum_paucidens	-26.4167	-54.6167	Solanum	paucidens
AR	ARG_Knapp 2000	765	Solanum_annuum	-26.425	-65.4742	Solanum	annuum
AR	ARG_Knapp 2000	2938	Solanum_riojense	-26.4367	-65.97	Solanum	riojense
AR	ARG_Knapp 2000	2939	Solanum_riojense	-26.4367	-65.97	Solanum	riojense
AR	ARG_Knapp 2000	620	Solanum_americanum	-26.4606	-58.5739	Solanum	americanum
AR	ARG_Knapp 2000	2243	Solanum_physalidicalyx	-26.4836	-65.4308	Solanum	physalidicalyx
AR	ARG_Knapp 2000	2299	Solanum_physalidicalyx	-26.5	-64.75	Solanum	physalidicalyx
AR	ARG_Knapp 2000	1735	Solanum_glandulosipilosum	-26.5075	-64.8253	Solanum	glandulosipilosum
AR	ARG_Knapp 2000	2203	Solanum_palitans	-26.5075	-64.8253	Solanum	palitans
AR	ARG_Knapp 2000	2204	Solanum_palitans	-26.5075	-64.8253	Solanum	palitans
AR	ARG_Knapp 2000	696	Solanum_americanum	-26.5167	-58.2333	Solanum	americanum
AR	ARG_Knapp 2000	4252	Solanum_tweedieanum	-26.5242	-66.4356	Solanum	tweedieanum
AR	ARG_Knapp 2000	4253	Solanum_tweedieanum	-26.5242	-66.4356	Solanum	tweedieanum
AR	ARG_Knapp 2000	4254	Solanum_tweedieanum	-26.5242	-66.4356	Solanum	tweedieanum
AR	ARG_Knapp 2000	4624	Solanum_tweedieanum	-26.5386	-65.2903	Solanum	tweedieanum
AR	ARG_Knapp 2000	2272	Solanum_physalidicalyx	-26.5553	-65.2792	Solanum	physalidicalyx
AR	ARG_Knapp 2000	2273	Solanum_physalidicalyx	-26.5553	-65.2792	Solanum	physalidicalyx
AR	ARG_Knapp 2000	365	Solanum_aloysiifolium	-26.565	-65.0964	Solanum	aloysiifolium
AR	ARG_Knapp 2000	2139	Solanum_palitans	-26.5833	-65.9167	Solanum	palitans
AR	ARG_Knapp 2000	2479	Solanum_pilcomayense	-26.5997	-58.5694	Solanum	pilcomayense
AR	ARG_Knapp 2000	183	Solanum_aloysiifolium	-26.6	-65.2833	Solanum	aloysiifolium
AR	ARG_Knapp 2000	2349	Solanum_physalidicalyx	-26.6	-65.2833	Solanum	physalidicalyx
AR	ARG_Knapp 2000	4821	Solanum_tweedieanum	-26.6	-65.2833	Solanum	tweedieanum
AR	ARG_Knapp 2000	1685	Solanum_fiebrigii	-26.6	-65.2833	Solanum	fiebrigii
AR	ARG_Knapp 2000	232	Solanum_aloysiifolium	-26.6	-65.8667	Solanum	aloysiifolium
AR	ARG_Knapp 2000	1289	Solanum_cochabambense	-26.6	-65.8667	Solanum	cochabambense
AR	ARG_Knapp 2000	1290	Solanum_cochabambense	-26.6	-65.8667	Solanum	cochabambense
AR	ARG_Knapp 2000	1639	Solanum_fiebrigii	-26.6	-65.8667	Solanum	fiebrigii
AR	ARG_Knapp 2000	1794	Solanum_glandulosipilosum	-26.6	-65.8667	Solanum	glandulosipilosum
AR	ARG_Knapp 2000	181	Solanum_aloysiifolium	-26.6	-65.8667	Solanum	aloysiifolium
AR	ARG_Knapp 2000	182	Solanum_aloysiifolium	-26.6	-65.8667	Solanum	aloysiifolium
AR	ARG_Knapp 2000	3667	Solanum_tiinae	-26.6	-65.8667	Solanum	tiinae
AR	ARG_Knapp 2000	30	Solanum_aloysiifolium	-26.6	-65.8667	Solanum	aloysiifolium
AR	ARG_Knapp 2000	3279	Solanum_salicifolium	-26.6	-66.95	Solanum	salicifolium
AR	ARG_Knapp 2000	798	Solanum_annuum	-26.6064	-65.8694	Solanum	annuum
AR	ARG_Knapp 2000	799	Solanum_annuum	-26.6064	-65.8694	Solanum	annuum
AR	ARG_Knapp 2000	1754	Solanum_glandulosipilosum	-26.6064	-65.8694	Solanum	glandulosipilosum
AR	ARG_Knapp 2000	1809	Solanum_glandulosipilosum	-26.6064	-65.8694	Solanum	glandulosipilosum
AR	ARG_Knapp 2000	2187	Solanum_palitans	-26.6064	-65.8694	Solanum	palitans
AR	ARG_Knapp 2000	2211	Solanum_palitans	-26.6064	-65.8694	Solanum	palitans
AR	ARG_Knapp 2000	1331	Solanum_cochabambense	-26.6064	-65.8694	Solanum	cochabambense
AR	ARG_Knapp 2000	779	Solanum_annuum	-26.6064	-65.8694	Solanum	annuum
AR	ARG_Knapp 2000	780	Solanum_annuum	-26.6064	-65.8694	Solanum	annuum
AR	ARG_Knapp 2000	4549	Solanum_tweedieanum	-26.6064	-65.8694	Solanum	tweedieanum
AR	ARG_Knapp 2000	1786	Solanum_glandulosipilosum	-26.6064	-65.8694	Solanum	glandulosipilosum
AR	ARG_Knapp 2000	1787	Solanum_glandulosipilosum	-26.6064	-65.8694	Solanum	glandulosipilosum
AR	ARG_Knapp 2000	1785	Solanum_glandulosipilosum	-26.6064	-65.8694	Solanum	glandulosipilosum
AR	ARG_Knapp 2000	1788	Solanum_glandulosipilosum	-26.6064	-65.8694	Solanum	glandulosipilosum
AR	ARG_Knapp 2000	1682	Solanum_fiebrigii	-26.6064	-65.8694	Solanum	fiebrigii
AR	ARG_Knapp 2000	1683	Solanum_fiebrigii	-26.6064	-65.8694	Solanum	fiebrigii
AR	ARG_Knapp 2000	1784	Solanum_glandulosipilosum	-26.6167	-65.1833	Solanum	glandulosipilosum
AR	ARG_Knapp 2000	790	Solanum_annuum	-26.6167	-65.85	Solanum	annuum
AR	ARG_Knapp 2000	791	Solanum_annuum	-26.6167	-65.85	Solanum	annuum
AR	ARG_Knapp 2000	792	Solanum_annuum	-26.6167	-65.85	Solanum	annuum
AR	ARG_Knapp 2000	3694	Solanum_tiinae	-26.6183	-65.805	Solanum	tiinae
AR	ARG_Knapp 2000	3695	Solanum_tiinae	-26.6183	-65.805	Solanum	tiinae
AR	ARG_Knapp 2000	1326	Solanum_cochabambense	-26.6294	-65.8339	Solanum	cochabambense
AR	ARG_Knapp 2000	1327	Solanum_cochabambense	-26.6294	-65.8339	Solanum	cochabambense
AR	ARG_Knapp 2000	3497	Solanum_sarrachoides	-26.6317	-58.9231	Solanum	sarrachoides
AR	ARG_Knapp 2000	284	Solanum_aloysiifolium	-26.6333	-65.2167	Solanum	aloysiifolium
AR	ARG_Knapp 2000	1753	Solanum_glandulosipilosum	-26.6333	-65.2167	Solanum	glandulosipilosum
AR	ARG_Knapp 2000	2328	Solanum_physalidicalyx	-26.6333	-65.2167	Solanum	physalidicalyx
AR	ARG_Knapp 2000	2329	Solanum_physalidicalyx	-26.6333	-65.2167	Solanum	physalidicalyx
AR	ARG_Knapp 2000	2330	Solanum_physalidicalyx	-26.6333	-65.2167	Solanum	physalidicalyx
AR	ARG_Knapp 2000	2335	Solanum_physalidicalyx	-26.6333	-65.2167	Solanum	physalidicalyx
AR	ARG_Knapp 2000	433	Solanum_aloysiifolium	-26.6333	-65.4167	Solanum	aloysiifolium
AR	ARG_Knapp 2000	434	Solanum_aloysiifolium	-26.6333	-65.4167	Solanum	aloysiifolium
AR	ARG_Knapp 2000	3684	Solanum_tiinae	-26.6333	-65.75	Solanum	tiinae
AR	ARG_Knapp 2000	3685	Solanum_tiinae	-26.6333	-65.75	Solanum	tiinae
AR	ARG_Knapp 2000	3686	Solanum_tiinae	-26.6333	-65.75	Solanum	tiinae
AR	ARG_Knapp 2000	3687	Solanum_tiinae	-26.6333	-65.75	Solanum	tiinae
AR	ARG_Knapp 2000	2979	Solanum_salamancae	-26.6364	-66.0914	Solanum	salamancae
AR	ARG_Knapp 2000	2980	Solanum_salamancae	-26.6364	-66.0914	Solanum	salamancae
AR	ARG_Knapp 2000	795	Solanum_annuum	-26.6378	-65.7439	Solanum	annuum
AR	ARG_Knapp 2000	796	Solanum_annuum	-26.6378	-65.7439	Solanum	annuum
AR	ARG_Knapp 2000	797	Solanum_annuum	-26.6378	-65.7439	Solanum	annuum
AR	ARG_Knapp 2000	800	Solanum_annuum	-26.6378	-65.7439	Solanum	annuum
AR	ARG_Knapp 2000	801	Solanum_annuum	-26.6378	-65.7439	Solanum	annuum
AR	ARG_Knapp 2000	2236	Solanum_physalidicalyx	-26.6378	-65.7439	Solanum	physalidicalyx
AR	ARG_Knapp 2000	2237	Solanum_physalidicalyx	-26.6378	-65.7439	Solanum	physalidicalyx
AR	ARG_Knapp 2000	3696	Solanum_tiinae	-26.6378	-65.7439	Solanum	tiinae
AR	ARG_Knapp 2000	3697	Solanum_tiinae	-26.6378	-65.7439	Solanum	tiinae
AR	ARG_Knapp 2000	4773	Solanum_tweedieanum	-26.6378	-65.7439	Solanum	tweedieanum
AR	ARG_Knapp 2000	4774	Solanum_tweedieanum	-26.6378	-65.7439	Solanum	tweedieanum
AR	ARG_Knapp 2000	4775	Solanum_tweedieanum	-26.6378	-65.7439	Solanum	tweedieanum
AR	ARG_Knapp 2000	4426	Solanum_tweedieanum	-26.6378	-65.7439	Solanum	tweedieanum
AR	ARG_Knapp 2000	4583	Solanum_tweedieanum	-26.6417	-65.8203	Solanum	tweedieanum
AR	ARG_Knapp 2000	721	Solanum_americanum	-26.6419	-53.96	Solanum	americanum
AR	ARG_Knapp 2000	722	Solanum_americanum	-26.6419	-53.96	Solanum	americanum
AR	ARG_Knapp 2000	739	Solanum_americanum	-26.6419	-53.96	Solanum	americanum
AR	ARG_Knapp 2000	2427	Solanum_pilcomayense	-26.65	-58.6167	Solanum	pilcomayense
AR	ARG_Knapp 2000	431	Solanum_aloysiifolium	-26.6622	-65.4183	Solanum	aloysiifolium
AR	ARG_Knapp 2000	432	Solanum_aloysiifolium	-26.6622	-65.4183	Solanum	aloysiifolium
AR	ARG_Knapp 2000	2218	Solanum_paucidens	-26.6667	-54.3	Solanum	paucidens
AR	ARG_Knapp 2000	209	Solanum_aloysiifolium	-26.6667	-64.9333	Solanum	aloysiifolium
AR	ARG_Knapp 2000	448	Solanum_aloysiifolium	-26.6794	-65.0472	Solanum	aloysiifolium
AR	ARG_Knapp 2000	471	Solanum_aloysiifolium	-26.6806	-65.4289	Solanum	aloysiifolium
AR	ARG_Knapp 2000	4417	Solanum_tweedieanum	-26.6817	-65.8119	Solanum	tweedieanum
AR	ARG_Knapp 2000	2220	Solanum_paucidens	-26.6833	-54.8167	Solanum	paucidens
AR	ARG_Knapp 2000	4822	Solanum_tweedieanum	-26.6833	-65.1333	Solanum	tweedieanum
AR	ARG_Knapp 2000	4823	Solanum_tweedieanum	-26.6833	-65.1333	Solanum	tweedieanum
AR	ARG_Knapp 2000	1776	Solanum_glandulosipilosum	-26.6833	-65.5333	Solanum	glandulosipilosum
AR	ARG_Knapp 2000	770	Solanum_annuum	-26.6917	-65.8058	Solanum	annuum
AR	ARG_Knapp 2000	771	Solanum_annuum	-26.6917	-65.8058	Solanum	annuum
AR	ARG_Knapp 2000	557	Solanum_aloysiifolium	-26.6944	-65.3889	Solanum	aloysiifolium
AR	ARG_Knapp 2000	558	Solanum_aloysiifolium	-26.6944	-65.3889	Solanum	aloysiifolium
AR	ARG_Knapp 2000	2625	Solanum_pilcomayense	-26.6956	-65.25	Solanum	pilcomayense
AR	ARG_Knapp 2000	1766	Solanum_glandulosipilosum	-26.7	-65.4333	Solanum	glandulosipilosum
AR	ARG_Knapp 2000	1769	Solanum_glandulosipilosum	-26.7	-65.4333	Solanum	glandulosipilosum
AR	ARG_Knapp 2000	333	Solanum_aloysiifolium	-26.7	-65.45	Solanum	aloysiifolium
AR	ARG_Knapp 2000	338	Solanum_aloysiifolium	-26.7	-65.45	Solanum	aloysiifolium
AR	ARG_Knapp 2000	1845	Solanum_huayavillense	-26.7	-65.45	Solanum	huayavillense
AR	ARG_Knapp 2000	769	Solanum_annuum	-26.7036	-65.7994	Solanum	annuum
AR	ARG_Knapp 2000	4256	Solanum_tweedieanum	-26.7042	-65.7953	Solanum	tweedieanum
AR	ARG_Knapp 2000	4257	Solanum_tweedieanum	-26.7042	-65.7953	Solanum	tweedieanum
AR	ARG_Knapp 2000	4674	Solanum_tweedieanum	-26.7047	-65.7989	Solanum	tweedieanum
AR	ARG_Knapp 2000	4675	Solanum_tweedieanum	-26.7047	-65.7989	Solanum	tweedieanum
AR	ARG_Knapp 2000	3213	Solanum_salicifolium	-26.7047	-65.7992	Solanum	salicifolium
AR	ARG_Knapp 2000	3214	Solanum_salicifolium	-26.7047	-65.7992	Solanum	salicifolium
AR	ARG_Knapp 2000	3215	Solanum_salicifolium	-26.7047	-65.7992	Solanum	salicifolium
AR	ARG_Knapp 2000	3216	Solanum_salicifolium	-26.7047	-65.7992	Solanum	salicifolium
AR	ARG_Knapp 2000	3217	Solanum_salicifolium	-26.7047	-65.7992	Solanum	salicifolium
AR	ARG_Knapp 2000	3673	Solanum_tiinae	-26.7047	-65.7992	Solanum	tiinae
AR	ARG_Knapp 2000	3674	Solanum_tiinae	-26.7047	-65.7992	Solanum	tiinae
AR	ARG_Knapp 2000	3675	Solanum_tiinae	-26.7047	-65.7992	Solanum	tiinae
AR	ARG_Knapp 2000	3676	Solanum_tiinae	-26.7047	-65.7992	Solanum	tiinae
AR	ARG_Knapp 2000	3677	Solanum_tiinae	-26.7047	-65.7992	Solanum	tiinae
AR	ARG_Knapp 2000	3678	Solanum_tiinae	-26.7047	-65.7992	Solanum	tiinae
AR	ARG_Knapp 2000	3679	Solanum_tiinae	-26.7047	-65.7992	Solanum	tiinae
AR	ARG_Knapp 2000	3680	Solanum_tiinae	-26.7047	-65.7992	Solanum	tiinae
AR	ARG_Knapp 2000	3681	Solanum_tiinae	-26.7047	-65.7992	Solanum	tiinae
AR	ARG_Knapp 2000	3042	Solanum_salicifolium	-26.7047	-65.7992	Solanum	salicifolium
AR	ARG_Knapp 2000	3043	Solanum_salicifolium	-26.7047	-65.7992	Solanum	salicifolium
AR	ARG_Knapp 2000	3658	Solanum_tiinae	-26.7047	-65.7992	Solanum	tiinae
AR	ARG_Knapp 2000	3659	Solanum_tiinae	-26.7047	-65.7992	Solanum	tiinae
AR	ARG_Knapp 2000	3660	Solanum_tiinae	-26.7047	-65.7992	Solanum	tiinae
AR	ARG_Knapp 2000	4280	Solanum_tweedieanum	-26.7047	-65.7992	Solanum	tweedieanum
AR	ARG_Knapp 2000	4281	Solanum_tweedieanum	-26.7047	-65.7992	Solanum	tweedieanum
AR	ARG_Knapp 2000	3691	Solanum_tiinae	-26.7167	-65.7936	Solanum	tiinae
AR	ARG_Knapp 2000	3652	Solanum_tiinae	-26.7167	-65.7936	Solanum	tiinae
AR	ARG_Knapp 2000	4250	Solanum_tweedieanum	-26.7167	-65.7936	Solanum	tweedieanum
AR	ARG_Knapp 2000	4251	Solanum_tweedieanum	-26.7167	-65.7936	Solanum	tweedieanum
AR	ARG_Knapp 2000	3693	Solanum_tiinae	-26.7167	-65.7936	Solanum	tiinae
AR	ARG_Knapp 2000	160	Solanum_aloysiifolium	-26.725	-65.38	Solanum	aloysiifolium
AR	ARG_Knapp 2000	283	Solanum_aloysiifolium	-26.7333	-65.25	Solanum	aloysiifolium
AR	ARG_Knapp 2000	472	Solanum_aloysiifolium	-26.7333	-65.3333	Solanum	aloysiifolium
AR	ARG_Knapp 2000	210	Solanum_aloysiifolium	-26.7333	-65.5	Solanum	aloysiifolium
AR	ARG_Knapp 2000	211	Solanum_aloysiifolium	-26.7333	-65.5	Solanum	aloysiifolium
AR	ARG_Knapp 2000	161	Solanum_aloysiifolium	-26.7333	-65.7333	Solanum	aloysiifolium
AR	ARG_Knapp 2000	3651	Solanum_tiinae	-26.7342	-65.7839	Solanum	tiinae
AR	ARG_Knapp 2000	1677	Solanum_fiebrigii	-26.7372	-65.7842	Solanum	fiebrigii
AR	ARG_Knapp 2000	1678	Solanum_fiebrigii	-26.7372	-65.7842	Solanum	fiebrigii
AR	ARG_Knapp 2000	1679	Solanum_fiebrigii	-26.7372	-65.7842	Solanum	fiebrigii
AR	ARG_Knapp 2000	2942	Solanum_riojense	-26.7372	-65.7842	Solanum	riojense
AR	ARG_Knapp 2000	4753	Solanum_tweedieanum	-26.7372	-65.7842	Solanum	tweedieanum
AR	ARG_Knapp 2000	1728	Solanum_gilioides	-26.7372	-65.7842	Solanum	gilioides
AR	ARG_Knapp 2000	777	Solanum_annuum	-26.7381	-65.7842	Solanum	annuum
AR	ARG_Knapp 2000	778	Solanum_annuum	-26.7381	-65.7842	Solanum	annuum
AR	ARG_Knapp 2000	3690	Solanum_tiinae	-26.7403	-65.7828	Solanum	tiinae
AR	ARG_Knapp 2000	3661	Solanum_tiinae	-26.7408	-65.7731	Solanum	tiinae
AR	ARG_Knapp 2000	3662	Solanum_tiinae	-26.7408	-65.7731	Solanum	tiinae
AR	ARG_Knapp 2000	3663	Solanum_tiinae	-26.7408	-65.7731	Solanum	tiinae
AR	ARG_Knapp 2000	330	Solanum_aloysiifolium	-26.75	-65.4667	Solanum	aloysiifolium
AR	ARG_Knapp 2000	331	Solanum_aloysiifolium	-26.75	-65.4667	Solanum	aloysiifolium
AR	ARG_Knapp 2000	3655	Solanum_tiinae	-26.7542	-65.7453	Solanum	tiinae
AR	ARG_Knapp 2000	3699	Solanum_tiinae	-26.7547	-65.7447	Solanum	tiinae
AR	ARG_Knapp 2000	3700	Solanum_tiinae	-26.7547	-65.7447	Solanum	tiinae
AR	ARG_Knapp 2000	2078	Solanum_palitans	-26.7597	-66.28	Solanum	palitans
AR	ARG_Knapp 2000	350	Solanum_aloysiifolium	-26.7667	-65.2167	Solanum	aloysiifolium
AR	ARG_Knapp 2000	317	Solanum_aloysiifolium	-26.7667	-65.65	Solanum	aloysiifolium
AR	ARG_Knapp 2000	318	Solanum_aloysiifolium	-26.7667	-65.65	Solanum	aloysiifolium
AR	ARG_Knapp 2000	3653	Solanum_tiinae	-26.7678	-65.7325	Solanum	tiinae
AR	ARG_Knapp 2000	3654	Solanum_tiinae	-26.7678	-65.7325	Solanum	tiinae
AR	ARG_Knapp 2000	260	Solanum_aloysiifolium	-26.7781	-65.2433	Solanum	aloysiifolium
AR	ARG_Knapp 2000	261	Solanum_aloysiifolium	-26.7781	-65.2433	Solanum	aloysiifolium
AR	ARG_Knapp 2000	262	Solanum_aloysiifolium	-26.7781	-65.2433	Solanum	aloysiifolium
AR	ARG_Knapp 2000	464	Solanum_aloysiifolium	-26.7781	-65.2433	Solanum	aloysiifolium
AR	ARG_Knapp 2000	3649	Solanum_tiinae	-26.7944	-65.7306	Solanum	tiinae
AR	ARG_Knapp 2000	3650	Solanum_tiinae	-26.7944	-65.7306	Solanum	tiinae
AR	ARG_Knapp 2000	3682	Solanum_tiinae	-26.7944	-65.7306	Solanum	tiinae
AR	ARG_Knapp 2000	2316	Solanum_physalidicalyx	-26.7992	-65.7239	Solanum	physalidicalyx
AR	ARG_Knapp 2000	421	Solanum_aloysiifolium	-26.7994	-65.3556	Solanum	aloysiifolium
AR	ARG_Knapp 2000	450	Solanum_aloysiifolium	-26.8	-65.3167	Solanum	aloysiifolium
AR	ARG_Knapp 2000	422	Solanum_aloysiifolium	-26.8039	-65.3447	Solanum	aloysiifolium
AR	ARG_Knapp 2000	3405	Solanum_salicifolium	-26.8089	-65.2181	Solanum	salicifolium
AR	ARG_Knapp 2000	3406	Solanum_salicifolium	-26.8089	-65.2181	Solanum	salicifolium
AR	ARG_Knapp 2000	426	Solanum_aloysiifolium	-26.8092	-65.2192	Solanum	aloysiifolium
AR	ARG_Knapp 2000	3701	Solanum_tiinae	-26.8153	-65.7044	Solanum	tiinae
AR	ARG_Knapp 2000	1680	Solanum_fiebrigii	-26.8167	-65.2167	Solanum	fiebrigii
AR	ARG_Knapp 2000	1763	Solanum_glandulosipilosum	-26.8167	-65.3	Solanum	glandulosipilosum
AR	ARG_Knapp 2000	1764	Solanum_glandulosipilosum	-26.8167	-65.3	Solanum	glandulosipilosum
AR	ARG_Knapp 2000	1765	Solanum_glandulosipilosum	-26.8167	-65.3	Solanum	glandulosipilosum
AR	ARG_Knapp 2000	1681	Solanum_fiebrigii	-26.8167	-65.3167	Solanum	fiebrigii
AR	ARG_Knapp 2000	1684	Solanum_fiebrigii	-26.8167	-65.3167	Solanum	fiebrigii
AR	ARG_Knapp 2000	1795	Solanum_glandulosipilosum	-26.8167	-65.3167	Solanum	glandulosipilosum
AR	ARG_Knapp 2000	1796	Solanum_glandulosipilosum	-26.8167	-65.3167	Solanum	glandulosipilosum
AR	ARG_Knapp 2000	1797	Solanum_glandulosipilosum	-26.8167	-65.3167	Solanum	glandulosipilosum
AR	ARG_Knapp 2000	1798	Solanum_glandulosipilosum	-26.8167	-65.3167	Solanum	glandulosipilosum
AR	ARG_Knapp 2000	1799	Solanum_glandulosipilosum	-26.8167	-65.3167	Solanum	glandulosipilosum
AR	ARG_Knapp 2000	1800	Solanum_glandulosipilosum	-26.8167	-65.3167	Solanum	glandulosipilosum
AR	ARG_Knapp 2000	1801	Solanum_glandulosipilosum	-26.8167	-65.3167	Solanum	glandulosipilosum
AR	ARG_Knapp 2000	347	Solanum_aloysiifolium	-26.8167	-65.3333	Solanum	aloysiifolium
AR	ARG_Knapp 2000	348	Solanum_aloysiifolium	-26.8167	-65.3333	Solanum	aloysiifolium
AR	ARG_Knapp 2000	349	Solanum_aloysiifolium	-26.8167	-65.3333	Solanum	aloysiifolium
AR	ARG_Knapp 2000	449	Solanum_aloysiifolium	-26.8167	-65.3333	Solanum	aloysiifolium
AR	ARG_Knapp 2000	748	Solanum_americanum	-26.8167	-65.3333	Solanum	americanum
AR	ARG_Knapp 2000	2197	Solanum_palitans	-26.8167	-65.3167	Solanum	palitans
AR	ARG_Knapp 2000	2198	Solanum_palitans	-26.8167	-65.3167	Solanum	palitans
AR	ARG_Knapp 2000	2199	Solanum_palitans	-26.8167	-65.3167	Solanum	palitans
AR	ARG_Knapp 2000	2200	Solanum_palitans	-26.8167	-65.3167	Solanum	palitans
AR	ARG_Knapp 2000	2201	Solanum_palitans	-26.8167	-65.3167	Solanum	palitans
AR	ARG_Knapp 2000	2202	Solanum_palitans	-26.8167	-65.3167	Solanum	palitans
AR	ARG_Knapp 2000	3647	Solanum_tiinae	-26.8172	-65.7192	Solanum	tiinae
AR	ARG_Knapp 2000	3648	Solanum_tiinae	-26.8172	-65.7192	Solanum	tiinae
AR	ARG_Knapp 2000	4255	Solanum_tweedieanum	-26.82	-65.7222	Solanum	tweedieanum
AR	ARG_Knapp 2000	4818	Solanum_tweedieanum	-26.8222	-65.1675	Solanum	tweedieanum
AR	ARG_Knapp 2000	4819	Solanum_tweedieanum	-26.8222	-65.1675	Solanum	tweedieanum
AR	ARG_Knapp 2000	4820	Solanum_tweedieanum	-26.8222	-65.1675	Solanum	tweedieanum
AR	ARG_Knapp 2000	145	Solanum_aloysiifolium	-26.8236	-58.4694	Solanum	aloysiifolium
AR	ARG_Knapp 2000	2205	Solanum_palitans	-26.8258	-65.2197	Solanum	palitans
AR	ARG_Knapp 2000	2420	Solanum_pilcomayense	-26.8278	-59.7639	Solanum	pilcomayense
AR	ARG_Knapp 2000	928	Solanum_chenopodioides	-26.8278	-59.7639	Solanum	chenopodioides
AR	ARG_Knapp 2000	2511	Solanum_pilcomayense	-26.8306	-60.4656	Solanum	pilcomayense
AR	ARG_Knapp 2000	2512	Solanum_pilcomayense	-26.8306	-60.4656	Solanum	pilcomayense
AR	ARG_Knapp 2000	729	Solanum_americanum	-26.8308	-65.2219	Solanum	americanum
AR	ARG_Knapp 2000	528	Solanum_aloysiifolium	-26.8333	-65.1	Solanum	aloysiifolium
AR	ARG_Knapp 2000	529	Solanum_aloysiifolium	-26.8333	-65.1	Solanum	aloysiifolium
AR	ARG_Knapp 2000	1328	Solanum_cochabambense	-26.8333	-65.1	Solanum	cochabambense
AR	ARG_Knapp 2000	298	Solanum_aloysiifolium	-26.8333	-65.2333	Solanum	aloysiifolium
AR	ARG_Knapp 2000	299	Solanum_aloysiifolium	-26.8333	-65.2333	Solanum	aloysiifolium
AR	ARG_Knapp 2000	300	Solanum_aloysiifolium	-26.8333	-65.2333	Solanum	aloysiifolium
AR	ARG_Knapp 2000	301	Solanum_aloysiifolium	-26.8333	-65.2333	Solanum	aloysiifolium
AR	ARG_Knapp 2000	302	Solanum_aloysiifolium	-26.8333	-65.2333	Solanum	aloysiifolium
AR	ARG_Knapp 2000	507	Solanum_aloysiifolium	-26.8333	-65.2333	Solanum	aloysiifolium
AR	ARG_Knapp 2000	508	Solanum_aloysiifolium	-26.8333	-65.2333	Solanum	aloysiifolium
AR	ARG_Knapp 2000	509	Solanum_aloysiifolium	-26.8333	-65.2333	Solanum	aloysiifolium
AR	ARG_Knapp 2000	517	Solanum_aloysiifolium	-26.8333	-65.2333	Solanum	aloysiifolium
AR	ARG_Knapp 2000	518	Solanum_aloysiifolium	-26.8333	-65.2333	Solanum	aloysiifolium
AR	ARG_Knapp 2000	519	Solanum_aloysiifolium	-26.8333	-65.2333	Solanum	aloysiifolium
AR	ARG_Knapp 2000	520	Solanum_aloysiifolium	-26.8333	-65.2333	Solanum	aloysiifolium
AR	ARG_Knapp 2000	409	Solanum_aloysiifolium	-26.8342	-65.1653	Solanum	aloysiifolium
AR	ARG_Knapp 2000	513	Solanum_aloysiifolium	-26.8372	-65.1739	Solanum	aloysiifolium
AR	ARG_Knapp 2000	514	Solanum_aloysiifolium	-26.8372	-65.1739	Solanum	aloysiifolium
AR	ARG_Knapp 2000	515	Solanum_aloysiifolium	-26.8372	-65.1739	Solanum	aloysiifolium
AR	ARG_Knapp 2000	516	Solanum_aloysiifolium	-26.8372	-65.1739	Solanum	aloysiifolium
AR	ARG_Knapp 2000	1686	Solanum_fiebrigii	-26.8372	-65.1739	Solanum	fiebrigii
AR	ARG_Knapp 2000	1687	Solanum_fiebrigii	-26.8372	-65.1739	Solanum	fiebrigii
AR	ARG_Knapp 2000	618	Solanum_americanum	-26.8389	-65.2261	Solanum	americanum
AR	ARG_Knapp 2000	619	Solanum_americanum	-26.8389	-65.2261	Solanum	americanum
AR	ARG_Knapp 2000	760	Solanum_americanum	-26.8389	-65.2261	Solanum	americanum
AR	ARG_Knapp 2000	761	Solanum_americanum	-26.8389	-65.2261	Solanum	americanum
AR	ARG_Knapp 2000	2206	Solanum_palitans	-26.8389	-65.2261	Solanum	palitans
AR	ARG_Knapp 2000	2524	Solanum_pilcomayense	-26.8469	-58.33	Solanum	pilcomayense
AR	ARG_Knapp 2000	327	Solanum_aloysiifolium	-26.8489	-65.6717	Solanum	aloysiifolium
AR	ARG_Knapp 2000	328	Solanum_aloysiifolium	-26.8489	-65.6717	Solanum	aloysiifolium
AR	ARG_Knapp 2000	329	Solanum_aloysiifolium	-26.8489	-65.6717	Solanum	aloysiifolium
AR	ARG_Knapp 2000	169	Solanum_aloysiifolium	-26.85	-65.3667	Solanum	aloysiifolium
AR	ARG_Knapp 2000	530	Solanum_aloysiifolium	-26.85	-65.3833	Solanum	aloysiifolium
AR	ARG_Knapp 2000	531	Solanum_aloysiifolium	-26.85	-65.3833	Solanum	aloysiifolium
AR	ARG_Knapp 2000	4582	Solanum_tweedieanum	-26.85	-65.7167	Solanum	tweedieanum
AR	ARG_Knapp 2000	2138	Solanum_palitans	-26.8508	-65.7056	Solanum	palitans
AR	ARG_Knapp 2000	2262	Solanum_physalidicalyx	-26.8517	-65.7147	Solanum	physalidicalyx
AR	ARG_Knapp 2000	2263	Solanum_physalidicalyx	-26.8517	-65.7147	Solanum	physalidicalyx
AR	ARG_Knapp 2000	2297	Solanum_physalidicalyx	-26.8517	-65.7147	Solanum	physalidicalyx
AR	ARG_Knapp 2000	2298	Solanum_physalidicalyx	-26.8517	-65.7147	Solanum	physalidicalyx
AR	ARG_Knapp 2000	4752	Solanum_tweedieanum	-26.8517	-65.7147	Solanum	tweedieanum
AR	ARG_Knapp 2000	3666	Solanum_tiinae	-26.8517	-65.7147	Solanum	tiinae
AR	ARG_Knapp 2000	787	Solanum_annuum	-26.8517	-65.7147	Solanum	annuum
AR	ARG_Knapp 2000	168	Solanum_aloysiifolium	-26.8553	-65.3678	Solanum	aloysiifolium
AR	ARG_Knapp 2000	57	Solanum_aloysiifolium	-26.8556	-65.3606	Solanum	aloysiifolium
AR	ARG_Knapp 2000	58	Solanum_aloysiifolium	-26.8556	-65.3606	Solanum	aloysiifolium
AR	ARG_Knapp 2000	59	Solanum_aloysiifolium	-26.8556	-65.3606	Solanum	aloysiifolium
AR	ARG_Knapp 2000	3122	Solanum_salicifolium	-26.8556	-66.7461	Solanum	salicifolium
AR	ARG_Knapp 2000	3038	Solanum_salicifolium	-26.8556	-66.7475	Solanum	salicifolium
AR	ARG_Knapp 2000	3039	Solanum_salicifolium	-26.8556	-66.7475	Solanum	salicifolium
AR	ARG_Knapp 2000	4278	Solanum_tweedieanum	-26.8556	-66.7475	Solanum	tweedieanum
AR	ARG_Knapp 2000	4279	Solanum_tweedieanum	-26.8556	-66.7475	Solanum	tweedieanum
AR	ARG_Knapp 2000	55	Solanum_aloysiifolium	-26.8589	-65.3553	Solanum	aloysiifolium
AR	ARG_Knapp 2000	56	Solanum_aloysiifolium	-26.8589	-65.3553	Solanum	aloysiifolium
AR	ARG_Knapp 2000	1739	Solanum_glandulosipilosum	-26.8622	-65.3569	Solanum	glandulosipilosum
AR	ARG_Knapp 2000	1740	Solanum_glandulosipilosum	-26.8622	-65.3569	Solanum	glandulosipilosum
AR	ARG_Knapp 2000	1741	Solanum_glandulosipilosum	-26.8622	-65.3569	Solanum	glandulosipilosum
AR	ARG_Knapp 2000	53	Solanum_aloysiifolium	-26.8642	-65.3486	Solanum	aloysiifolium
AR	ARG_Knapp 2000	54	Solanum_aloysiifolium	-26.8642	-65.3486	Solanum	aloysiifolium
AR	ARG_Knapp 2000	521	Solanum_aloysiifolium	-26.8644	-65.1914	Solanum	aloysiifolium
AR	ARG_Knapp 2000	522	Solanum_aloysiifolium	-26.8644	-65.1914	Solanum	aloysiifolium
AR	ARG_Knapp 2000	523	Solanum_aloysiifolium	-26.8644	-65.1914	Solanum	aloysiifolium
AR	ARG_Knapp 2000	1229	Solanum_chenopodioides	-26.8644	-65.1914	Solanum	chenopodioides
AR	ARG_Knapp 2000	1230	Solanum_chenopodioides	-26.8644	-65.1914	Solanum	chenopodioides
AR	ARG_Knapp 2000	1231	Solanum_chenopodioides	-26.8644	-65.1914	Solanum	chenopodioides
AR	ARG_Knapp 2000	1232	Solanum_chenopodioides	-26.8644	-65.1914	Solanum	chenopodioides
AR	ARG_Knapp 2000	1233	Solanum_chenopodioides	-26.8644	-65.1914	Solanum	chenopodioides
AR	ARG_Knapp 2000	1234	Solanum_chenopodioides	-26.8644	-65.1914	Solanum	chenopodioides
AR	ARG_Knapp 2000	4709	Solanum_tweedieanum	-26.8714	-66.7325	Solanum	tweedieanum
AR	ARG_Knapp 2000	4895	Solanum_weddellii	-26.8714	-66.7325	Solanum	weddellii
AR	ARG_Knapp 2000	4896	Solanum_weddellii	-26.8714	-66.7325	Solanum	weddellii
AR	ARG_Knapp 2000	3277	Solanum_salicifolium	-26.8714	-66.7325	Solanum	salicifolium
AR	ARG_Knapp 2000	3040	Solanum_salicifolium	-26.8714	-66.7325	Solanum	salicifolium
AR	ARG_Knapp 2000	3041	Solanum_salicifolium	-26.8714	-66.7325	Solanum	salicifolium
AR	ARG_Knapp 2000	4276	Solanum_tweedieanum	-26.8731	-66.7314	Solanum	tweedieanum
AR	ARG_Knapp 2000	4277	Solanum_tweedieanum	-26.8731	-66.7314	Solanum	tweedieanum
AR	ARG_Knapp 2000	589	Solanum_americanum	-26.8758	-54.9164	Solanum	americanum
AR	ARG_Knapp 2000	677	Solanum_americanum	-26.8758	-54.9164	Solanum	americanum
AR	ARG_Knapp 2000	750	Solanum_americanum	-26.8758	-54.9164	Solanum	americanum
AR	ARG_Knapp 2000	3036	Solanum_salicifolium	-26.8775	-66.7289	Solanum	salicifolium
AR	ARG_Knapp 2000	3037	Solanum_salicifolium	-26.8775	-66.7289	Solanum	salicifolium
AR	ARG_Knapp 2000	1878	Solanum_hunzikeri	-26.8786	-66.7319	Solanum	hunzikeri
AR	ARG_Knapp 2000	1879	Solanum_hunzikeri	-26.8786	-66.7319	Solanum	hunzikeri
AR	ARG_Knapp 2000	1880	Solanum_hunzikeri	-26.8786	-66.7319	Solanum	hunzikeri
AR	ARG_Knapp 2000	3382	Solanum_salicifolium	-26.8786	-66.7319	Solanum	salicifolium
AR	ARG_Knapp 2000	1881	Solanum_hunzikeri	-26.8786	-66.7319	Solanum	hunzikeri
AR	ARG_Knapp 2000	1882	Solanum_hunzikeri	-26.8786	-66.7319	Solanum	hunzikeri
AR	ARG_Knapp 2000	1883	Solanum_hunzikeri	-26.8786	-66.7319	Solanum	hunzikeri
AR	ARG_Knapp 2000	1884	Solanum_hunzikeri	-26.8786	-66.7319	Solanum	hunzikeri
AR	ARG_Knapp 2000	1885	Solanum_hunzikeri	-26.8786	-66.7319	Solanum	hunzikeri
AR	ARG_Knapp 2000	4861	Solanum_weddellii	-26.8789	-66.7322	Solanum	weddellii
AR	ARG_Knapp 2000	4285	Solanum_tweedieanum	-26.8789	-66.7322	Solanum	tweedieanum
AR	ARG_Knapp 2000	615	Solanum_americanum	-26.8833	-53.9	Solanum	americanum
AR	ARG_Knapp 2000	170	Solanum_aloysiifolium	-26.8833	-65.4167	Solanum	aloysiifolium
AR	ARG_Knapp 2000	468	Solanum_aloysiifolium	-26.8833	-65.4167	Solanum	aloysiifolium
AR	ARG_Knapp 2000	1804	Solanum_glandulosipilosum	-26.8833	-65.4167	Solanum	glandulosipilosum
AR	ARG_Knapp 2000	1805	Solanum_glandulosipilosum	-26.8833	-65.4167	Solanum	glandulosipilosum
AR	ARG_Knapp 2000	1806	Solanum_glandulosipilosum	-26.8833	-65.4167	Solanum	glandulosipilosum
AR	ARG_Knapp 2000	1807	Solanum_glandulosipilosum	-26.8833	-65.4167	Solanum	glandulosipilosum
AR	ARG_Knapp 2000	1808	Solanum_glandulosipilosum	-26.8833	-65.4167	Solanum	glandulosipilosum
AR	ARG_Knapp 2000	3951	Solanum_triflorum	-26.8833	-65.4167	Solanum	triflorum
AR	ARG_Knapp 2000	3952	Solanum_triflorum	-26.8833	-65.4167	Solanum	triflorum
AR	ARG_Knapp 2000	1780	Solanum_glandulosipilosum	-26.8833	-65.4167	Solanum	glandulosipilosum
AR	ARG_Knapp 2000	1781	Solanum_glandulosipilosum	-26.8833	-65.4167	Solanum	glandulosipilosum
AR	ARG_Knapp 2000	1782	Solanum_glandulosipilosum	-26.8833	-65.4167	Solanum	glandulosipilosum
AR	ARG_Knapp 2000	1802	Solanum_glandulosipilosum	-26.8833	-65.4167	Solanum	glandulosipilosum
AR	ARG_Knapp 2000	1803	Solanum_glandulosipilosum	-26.8833	-65.4167	Solanum	glandulosipilosum
AR	ARG_Knapp 2000	1790	Solanum_glandulosipilosum	-26.8833	-65.4167	Solanum	glandulosipilosum
AR	ARG_Knapp 2000	611	Solanum_americanum	-26.8833	-53.9	Solanum	americanum
AR	ARG_Knapp 2000	4857	Solanum_weddellii	-26.8969	-66.7461	Solanum	weddellii
AR	ARG_Knapp 2000	4858	Solanum_weddellii	-26.8969	-66.7461	Solanum	weddellii
AR	ARG_Knapp 2000	610	Solanum_americanum	-26.9	-54.1167	Solanum	americanum
AR	ARG_Knapp 2000	614	Solanum_americanum	-26.9	-54.1167	Solanum	americanum
AR	ARG_Knapp 2000	3496	Solanum_sarrachoides	-26.9022	-60.4242	Solanum	sarrachoides
AR	ARG_Knapp 2000	1286	Solanum_cochabambense	-26.9167	-65.6833	Solanum	cochabambense
AR	ARG_Knapp 2000	2233	Solanum_physalidicalyx	-26.9328	-65.6767	Solanum	physalidicalyx
AR	ARG_Knapp 2000	2234	Solanum_physalidicalyx	-26.9328	-65.6767	Solanum	physalidicalyx
AR	ARG_Knapp 2000	2235	Solanum_physalidicalyx	-26.9328	-65.6767	Solanum	physalidicalyx
AR	ARG_Knapp 2000	2242	Solanum_physalidicalyx	-26.9369	-65.6878	Solanum	physalidicalyx
AR	ARG_Knapp 2000	332	Solanum_aloysiifolium	-26.95	-65.4833	Solanum	aloysiifolium
AR	ARG_Knapp 2000	4275	Solanum_tweedieanum	-26.9528	-66.7361	Solanum	tweedieanum
AR	ARG_Knapp 2000	424	Solanum_aloysiifolium	-26.96	-65.73	Solanum	aloysiifolium
AR	ARG_Knapp 2000	1916	Solanum_marmoratum	-26.9694	-66.1367	Solanum	marmoratum
AR	ARG_Knapp 2000	4697	Solanum_tweedieanum	-26.9694	-66.1367	Solanum	tweedieanum
AR	ARG_Knapp 2000	1293	Solanum_cochabambense	-26.9722	-65.6589	Solanum	cochabambense
AR	ARG_Knapp 2000	1252	Solanum_cochabambense	-26.9767	-65.7519	Solanum	cochabambense
AR	ARG_Knapp 2000	1253	Solanum_cochabambense	-26.9767	-65.7519	Solanum	cochabambense
AR	ARG_Knapp 2000	1661	Solanum_fiebrigii	-26.9789	-65.6633	Solanum	fiebrigii
AR	ARG_Knapp 2000	698	Solanum_americanum	-26.9817	-58.8539	Solanum	americanum
AR	ARG_Knapp 2000	174	Solanum_aloysiifolium	-26.9819	-65.3711	Solanum	aloysiifolium
AR	ARG_Knapp 2000	175	Solanum_aloysiifolium	-26.9819	-65.3711	Solanum	aloysiifolium
AR	ARG_Knapp 2000	176	Solanum_aloysiifolium	-26.9819	-65.3711	Solanum	aloysiifolium
AR	ARG_Knapp 2000	1650	Solanum_fiebrigii	-26.9881	-63.6625	Solanum	fiebrigii
AR	ARG_Knapp 2000	1267	Solanum_cochabambense	-26.9881	-65.6622	Solanum	cochabambense
AR	ARG_Knapp 2000	1268	Solanum_cochabambense	-26.9883	-65.6622	Solanum	cochabambense
AR	ARG_Knapp 2000	1269	Solanum_cochabambense	-26.9883	-65.6622	Solanum	cochabambense
AR	ARG_Knapp 2000	1270	Solanum_cochabambense	-26.9883	-65.6622	Solanum	cochabambense
AR	ARG_Knapp 2000	1271	Solanum_cochabambense	-26.9883	-65.6622	Solanum	cochabambense
AR	ARG_Knapp 2000	3506	Solanum_sinuatiexcisum	-26.9883	-65.6622	Solanum	sinuatiexcisum
AR	ARG_Knapp 2000	3507	Solanum_sinuatiexcisum	-26.9883	-65.6622	Solanum	sinuatiexcisum
AR	ARG_Knapp 2000	3508	Solanum_sinuatiexcisum	-26.9883	-65.6622	Solanum	sinuatiexcisum
AR	ARG_Knapp 2000	1675	Solanum_fiebrigii	-27	-65.6667	Solanum	fiebrigii
AR	ARG_Knapp 2000	1266	Solanum_cochabambense	-27.0003	-65.6553	Solanum	cochabambense
AR	ARG_Knapp 2000	1647	Solanum_fiebrigii	-27.0003	-65.6553	Solanum	fiebrigii
AR	ARG_Knapp 2000	1648	Solanum_fiebrigii	-27.0003	-65.6553	Solanum	fiebrigii
AR	ARG_Knapp 2000	1676	Solanum_fiebrigii	-27.0003	-65.6553	Solanum	fiebrigii
AR	ARG_Knapp 2000	1671	Solanum_fiebrigii	-27.0003	-65.6553	Solanum	fiebrigii
AR	ARG_Knapp 2000	1736	Solanum_glandulosipilosum	-27.0233	-65.6614	Solanum	glandulosipilosum
AR	ARG_Knapp 2000	1737	Solanum_glandulosipilosum	-27.0233	-65.6614	Solanum	glandulosipilosum
AR	ARG_Knapp 2000	1738	Solanum_glandulosipilosum	-27.0233	-65.6614	Solanum	glandulosipilosum
AR	ARG_Knapp 2000	2470	Solanum_pilcomayense	-27.05	-58.6833	Solanum	pilcomayense
AR	ARG_Knapp 2000	51	Solanum_aloysiifolium	-27.0536	-65.6703	Solanum	aloysiifolium
AR	ARG_Knapp 2000	52	Solanum_aloysiifolium	-27.0536	-65.6703	Solanum	aloysiifolium
AR	ARG_Knapp 2000	3034	Solanum_salicifolium	-27.0539	-66.8033	Solanum	salicifolium
AR	ARG_Knapp 2000	3035	Solanum_salicifolium	-27.0539	-66.8033	Solanum	salicifolium
AR	ARG_Knapp 2000	483	Solanum_aloysiifolium	-27.0564	-65.6706	Solanum	aloysiifolium
AR	ARG_Knapp 2000	484	Solanum_aloysiifolium	-27.0564	-65.6706	Solanum	aloysiifolium
AR	ARG_Knapp 2000	414	Solanum_aloysiifolium	-27.0564	-65.6706	Solanum	aloysiifolium
AR	ARG_Knapp 2000	418	Solanum_aloysiifolium	-27.0564	-65.6706	Solanum	aloysiifolium
AR	ARG_Knapp 2000	146	Solanum_aloysiifolium	-27.0639	-65.5653	Solanum	aloysiifolium
AR	ARG_Knapp 2000	2091	Solanum_palitans	-27.0722	-66.8186	Solanum	palitans
AR	ARG_Knapp 2000	2092	Solanum_palitans	-27.0722	-66.8186	Solanum	palitans
AR	ARG_Knapp 2000	4273	Solanum_tweedieanum	-27.0758	-66.82	Solanum	tweedieanum
AR	ARG_Knapp 2000	4274	Solanum_tweedieanum	-27.0758	-66.82	Solanum	tweedieanum
AR	ARG_Knapp 2000	674	Solanum_americanum	-27.0833	-54.9167	Solanum	americanum
AR	ARG_Knapp 2000	4372	Solanum_tweedieanum	-27.085	-66.8267	Solanum	tweedieanum
AR	ARG_Knapp 2000	4726	Solanum_tweedieanum	-27.09	-66.8258	Solanum	tweedieanum
AR	ARG_Knapp 2000	723	Solanum_americanum	-27.1136	-54.8119	Solanum	americanum
AR	ARG_Knapp 2000	724	Solanum_americanum	-27.1136	-54.8119	Solanum	americanum
AR	ARG_Knapp 2000	725	Solanum_americanum	-27.1136	-54.8119	Solanum	americanum
AR	ARG_Knapp 2000	510	Solanum_aloysiifolium	-27.1167	-65.7667	Solanum	aloysiifolium
AR	ARG_Knapp 2000	511	Solanum_aloysiifolium	-27.1167	-65.7667	Solanum	aloysiifolium
AR	ARG_Knapp 2000	512	Solanum_aloysiifolium	-27.1167	-65.7667	Solanum	aloysiifolium
AR	ARG_Knapp 2000	254	Solanum_aloysiifolium	-27.1253	-65.8144	Solanum	aloysiifolium
AR	ARG_Knapp 2000	3510	Solanum_sinuatiexcisum	-27.1253	-65.8144	Solanum	sinuatiexcisum
AR	ARG_Knapp 2000	3511	Solanum_sinuatiexcisum	-27.1253	-65.8144	Solanum	sinuatiexcisum
AR	ARG_Knapp 2000	613	Solanum_americanum	-27.1333	-53.8833	Solanum	americanum
AR	ARG_Knapp 2000	713	Solanum_americanum	-27.1414	-55.4094	Solanum	americanum
AR	ARG_Knapp 2000	715	Solanum_americanum	-27.1414	-55.4094	Solanum	americanum
AR	ARG_Knapp 2000	716	Solanum_americanum	-27.1414	-55.4094	Solanum	americanum
AR	ARG_Knapp 2000	3324	Solanum_salicifolium	-27.1844	-66.1008	Solanum	salicifolium
AR	ARG_Knapp 2000	659	Solanum_americanum	-27.1853	-65.1322	Solanum	americanum
AR	ARG_Knapp 2000	660	Solanum_americanum	-27.1853	-65.1322	Solanum	americanum
AR	ARG_Knapp 2000	2051	Solanum_nitidibaccatum	-27.1853	-65.1322	Solanum	nitidibaccatum
AR	ARG_Knapp 2000	2347	Solanum_physalidicalyx	-27.1861	-65.1333	Solanum	physalidicalyx
AR	ARG_Knapp 2000	2348	Solanum_physalidicalyx	-27.1861	-65.1333	Solanum	physalidicalyx
AR	ARG_Knapp 2000	2622	Solanum_pilcomayense	-27.1861	-65.1333	Solanum	pilcomayense
AR	ARG_Knapp 2000	2623	Solanum_pilcomayense	-27.1861	-65.1333	Solanum	pilcomayense
AR	ARG_Knapp 2000	2624	Solanum_pilcomayense	-27.1861	-65.1333	Solanum	pilcomayense
AR	ARG_Knapp 2000	4813	Solanum_tweedieanum	-27.1861	-65.1333	Solanum	tweedieanum
AR	ARG_Knapp 2000	4814	Solanum_tweedieanum	-27.1861	-65.1333	Solanum	tweedieanum
AR	ARG_Knapp 2000	4815	Solanum_tweedieanum	-27.1861	-65.1333	Solanum	tweedieanum
AR	ARG_Knapp 2000	4816	Solanum_tweedieanum	-27.1861	-65.1333	Solanum	tweedieanum
AR	ARG_Knapp 2000	4817	Solanum_tweedieanum	-27.1861	-65.1333	Solanum	tweedieanum
AR	ARG_Knapp 2000	592	Solanum_americanum	-27.1886	-54.0092	Solanum	americanum
AR	ARG_Knapp 2000	757	Solanum_americanum	-27.2	-54.0167	Solanum	americanum
AR	ARG_Knapp 2000	1333	Solanum_cochabambense	-27.2211	-66.015	Solanum	cochabambense
AR	ARG_Knapp 2000	1334	Solanum_cochabambense	-27.2211	-66.015	Solanum	cochabambense
AR	ARG_Knapp 2000	1335	Solanum_cochabambense	-27.2211	-66.015	Solanum	cochabambense
AR	ARG_Knapp 2000	1336	Solanum_cochabambense	-27.2211	-66.015	Solanum	cochabambense
AR	ARG_Knapp 2000	1337	Solanum_cochabambense	-27.2211	-66.015	Solanum	cochabambense
AR	ARG_Knapp 2000	1338	Solanum_cochabambense	-27.2211	-66.015	Solanum	cochabambense
AR	ARG_Knapp 2000	1339	Solanum_cochabambense	-27.2211	-66.015	Solanum	cochabambense
AR	ARG_Knapp 2000	1340	Solanum_cochabambense	-27.2211	-66.015	Solanum	cochabambense
AR	ARG_Knapp 2000	2183	Solanum_palitans	-27.2253	-66.8331	Solanum	palitans
AR	ARG_Knapp 2000	745	Solanum_americanum	-27.2403	-54.9486	Solanum	americanum
AR	ARG_Knapp 2000	5003	Solanum_zuloagae	-27.2472	-65.6558	Solanum	zuloagae
AR	ARG_Knapp 2000	5004	Solanum_zuloagae	-27.2472	-65.6558	Solanum	zuloagae
AR	ARG_Knapp 2000	4921	Solanum_weddellii	-27.25	-66	Solanum	weddellii
AR	ARG_Knapp 2000	4922	Solanum_weddellii	-27.25	-66	Solanum	weddellii
AR	ARG_Knapp 2000	4923	Solanum_weddellii	-27.25	-66	Solanum	weddellii
AR	ARG_Knapp 2000	2620	Solanum_pilcomayense	-27.2525	-59.2208	Solanum	pilcomayense
AR	ARG_Knapp 2000	2394	Solanum_pilcomayense	-27.2628	-55.5314	Solanum	pilcomayense
AR	ARG_Knapp 2000	2395	Solanum_pilcomayense	-27.2628	-55.5314	Solanum	pilcomayense
AR	ARG_Knapp 2000	269	Solanum_aloysiifolium	-27.2636	-65.5719	Solanum	aloysiifolium
AR	ARG_Knapp 2000	623	Solanum_americanum	-27.2667	-58.8333	Solanum	americanum
AR	ARG_Knapp 2000	1297	Solanum_cochabambense	-27.2667	-65.7667	Solanum	cochabambense
AR	ARG_Knapp 2000	1298	Solanum_cochabambense	-27.2667	-65.7667	Solanum	cochabambense
AR	ARG_Knapp 2000	2507	Solanum_pilcomayense	-27.2667	-65.9667	Solanum	pilcomayense
AR	ARG_Knapp 2000	1325	Solanum_cochabambense	-27.2667	-65.9667	Solanum	cochabambense
AR	ARG_Knapp 2000	1332	Solanum_cochabambense	-27.2667	-65.9667	Solanum	cochabambense
AR	ARG_Knapp 2000	754	Solanum_americanum	-27.2667	-55.4667	Solanum	americanum
AR	ARG_Knapp 2000	755	Solanum_americanum	-27.2667	-55.4667	Solanum	americanum
AR	ARG_Knapp 2000	756	Solanum_americanum	-27.2667	-55.4667	Solanum	americanum
AR	ARG_Knapp 2000	21	Solanum_aloysiifolium	-27.2694	-65.7703	Solanum	aloysiifolium
AR	ARG_Knapp 2000	230	Solanum_aloysiifolium	-27.2694	-65.8036	Solanum	aloysiifolium
AR	ARG_Knapp 2000	2352	Solanum_physalidicalyx	-27.2833	-66.2167	Solanum	physalidicalyx
AR	ARG_Knapp 2000	2353	Solanum_physalidicalyx	-27.2833	-66.2167	Solanum	physalidicalyx
AR	ARG_Knapp 2000	2354	Solanum_physalidicalyx	-27.2833	-66.2167	Solanum	physalidicalyx
AR	ARG_Knapp 2000	2432	Solanum_pilcomayense	-27.2917	-58.6217	Solanum	pilcomayense
AR	ARG_Knapp 2000	2050	Solanum_nitidibaccatum	-27.3	-58.65	Solanum	nitidibaccatum
AR	ARG_Knapp 2000	594	Solanum_americanum	-27.3058	-58.0742	Solanum	americanum
AR	ARG_Knapp 2000	2424	Solanum_pilcomayense	-27.3142	-58.6442	Solanum	pilcomayense
AR	ARG_Knapp 2000	2425	Solanum_pilcomayense	-27.3142	-58.6442	Solanum	pilcomayense
AR	ARG_Knapp 2000	2426	Solanum_pilcomayense	-27.3142	-58.6442	Solanum	pilcomayense
AR	ARG_Knapp 2000	2607	Solanum_pilcomayense	-27.3142	-58.6442	Solanum	pilcomayense
AR	ARG_Knapp 2000	2608	Solanum_pilcomayense	-27.3142	-58.6442	Solanum	pilcomayense
AR	ARG_Knapp 2000	681	Solanum_americanum	-27.3167	-55.5333	Solanum	americanum
AR	ARG_Knapp 2000	661	Solanum_americanum	-27.3169	-55.5336	Solanum	americanum
AR	ARG_Knapp 2000	664	Solanum_americanum	-27.3169	-55.5336	Solanum	americanum
AR	ARG_Knapp 2000	665	Solanum_americanum	-27.3169	-55.5336	Solanum	americanum
AR	ARG_Knapp 2000	693	Solanum_americanum	-27.3325	-58.5661	Solanum	americanum
AR	ARG_Knapp 2000	2508	Solanum_pilcomayense	-27.3333	-58.9333	Solanum	pilcomayense
AR	ARG_Knapp 2000	2596	Solanum_pilcomayense	-27.3339	-58.9328	Solanum	pilcomayense
AR	ARG_Knapp 2000	3319	Solanum_salicifolium	-27.3447	-66.3775	Solanum	salicifolium
AR	ARG_Knapp 2000	3320	Solanum_salicifolium	-27.3447	-66.3775	Solanum	salicifolium
AR	ARG_Knapp 2000	1886	Solanum_hunzikeri	-27.3447	-66.3775	Solanum	hunzikeri
AR	ARG_Knapp 2000	1887	Solanum_hunzikeri	-27.3447	-66.3775	Solanum	hunzikeri
AR	ARG_Knapp 2000	1291	Solanum_cochabambense	-27.3461	-65.9714	Solanum	cochabambense
AR	ARG_Knapp 2000	1292	Solanum_cochabambense	-27.3461	-65.9714	Solanum	cochabambense
AR	ARG_Knapp 2000	4879	Solanum_weddellii	-27.35	-66.3167	Solanum	weddellii
AR	ARG_Knapp 2000	4880	Solanum_weddellii	-27.35	-66.3167	Solanum	weddellii
AR	ARG_Knapp 2000	4881	Solanum_weddellii	-27.35	-66.3167	Solanum	weddellii
AR	ARG_Knapp 2000	4882	Solanum_weddellii	-27.35	-66.3167	Solanum	weddellii
AR	ARG_Knapp 2000	4883	Solanum_weddellii	-27.35	-66.3167	Solanum	weddellii
AR	ARG_Knapp 2000	4884	Solanum_weddellii	-27.35	-66.3167	Solanum	weddellii
AR	ARG_Knapp 2000	622	Solanum_americanum	-27.35	-59.1167	Solanum	americanum
AR	ARG_Knapp 2000	4909	Solanum_weddellii	-27.3514	-66.335	Solanum	weddellii
AR	ARG_Knapp 2000	41	Solanum_aloysiifolium	-27.3525	-65.8031	Solanum	aloysiifolium
AR	ARG_Knapp 2000	4646	Solanum_tweedieanum	-27.3528	-66.3778	Solanum	tweedieanum
AR	ARG_Knapp 2000	591	Solanum_americanum	-27.3561	-65.8092	Solanum	americanum
AR	ARG_Knapp 2000	42	Solanum_aloysiifolium	-27.3561	-65.8097	Solanum	aloysiifolium
AR	ARG_Knapp 2000	22	Solanum_aloysiifolium	-27.3569	-65.8131	Solanum	aloysiifolium
AR	ARG_Knapp 2000	2590	Solanum_pilcomayense	-27.36	-59.0964	Solanum	pilcomayense
AR	ARG_Knapp 2000	2591	Solanum_pilcomayense	-27.36	-59.0964	Solanum	pilcomayense
AR	ARG_Knapp 2000	2592	Solanum_pilcomayense	-27.36	-59.0964	Solanum	pilcomayense
AR	ARG_Knapp 2000	2213	Solanum_paucidens	-27.3622	-55.9008	Solanum	paucidens
AR	ARG_Knapp 2000	2513	Solanum_pilcomayense	-27.3667	-55.5833	Solanum	pilcomayense
AR	ARG_Knapp 2000	666	Solanum_americanum	-27.3667	-55.5167	Solanum	americanum
AR	ARG_Knapp 2000	253	Solanum_aloysiifolium	-27.3667	-65.6794	Solanum	aloysiifolium
AR	ARG_Knapp 2000	1276	Solanum_cochabambense	-27.3667	-65.9833	Solanum	cochabambense
AR	ARG_Knapp 2000	1277	Solanum_cochabambense	-27.3667	-65.9833	Solanum	cochabambense
AR	ARG_Knapp 2000	1278	Solanum_cochabambense	-27.3667	-65.9833	Solanum	cochabambense
AR	ARG_Knapp 2000	1279	Solanum_cochabambense	-27.3667	-65.9833	Solanum	cochabambense
AR	ARG_Knapp 2000	1280	Solanum_cochabambense	-27.3667	-65.9833	Solanum	cochabambense
AR	ARG_Knapp 2000	1281	Solanum_cochabambense	-27.3667	-65.9833	Solanum	cochabambense
AR	ARG_Knapp 2000	1282	Solanum_cochabambense	-27.3667	-65.9833	Solanum	cochabambense
AR	ARG_Knapp 2000	653	Solanum_americanum	-27.3692	-55.5817	Solanum	americanum
AR	ARG_Knapp 2000	654	Solanum_americanum	-27.3692	-55.5817	Solanum	americanum
AR	ARG_Knapp 2000	2418	Solanum_pilcomayense	-27.3833	-58.9167	Solanum	pilcomayense
AR	ARG_Knapp 2000	3358	Solanum_salicifolium	-27.3833	-65.9667	Solanum	salicifolium
AR	ARG_Knapp 2000	1876	Solanum_hunzikeri	-27.3842	-65.9633	Solanum	hunzikeri
AR	ARG_Knapp 2000	1877	Solanum_hunzikeri	-27.3842	-65.9633	Solanum	hunzikeri
AR	ARG_Knapp 2000	25	Solanum_aloysiifolium	-27.3861	-65.9833	Solanum	aloysiifolium
AR	ARG_Knapp 2000	1868	Solanum_hunzikeri	-27.3861	-65.985	Solanum	hunzikeri
AR	ARG_Knapp 2000	1873	Solanum_hunzikeri	-27.4	-66.0667	Solanum	hunzikeri
AR	ARG_Knapp 2000	1874	Solanum_hunzikeri	-27.4	-66.0667	Solanum	hunzikeri
AR	ARG_Knapp 2000	1875	Solanum_hunzikeri	-27.4	-66.0667	Solanum	hunzikeri
AR	ARG_Knapp 2000	1484	Solanum_echegarayi	-27.4	-66.0833	Solanum	echegarayi
AR	ARG_Knapp 2000	256	Solanum_aloysiifolium	-27.4	-66.0833	Solanum	aloysiifolium
AR	ARG_Knapp 2000	257	Solanum_aloysiifolium	-27.4	-66.0833	Solanum	aloysiifolium
AR	ARG_Knapp 2000	781	Solanum_annuum	-27.4	-66.0833	Solanum	annuum
AR	ARG_Knapp 2000	782	Solanum_annuum	-27.4	-66.0833	Solanum	annuum
AR	ARG_Knapp 2000	783	Solanum_annuum	-27.4	-66.0833	Solanum	annuum
AR	ARG_Knapp 2000	784	Solanum_annuum	-27.4	-66.0833	Solanum	annuum
AR	ARG_Knapp 2000	785	Solanum_annuum	-27.4	-66.0833	Solanum	annuum
AR	ARG_Knapp 2000	3344	Solanum_salicifolium	-27.4053	-66.2914	Solanum	salicifolium
AR	ARG_Knapp 2000	1869	Solanum_hunzikeri	-27.4092	-66.2875	Solanum	hunzikeri
AR	ARG_Knapp 2000	1870	Solanum_hunzikeri	-27.4092	-66.2875	Solanum	hunzikeri
AR	ARG_Knapp 2000	1871	Solanum_hunzikeri	-27.4092	-66.2875	Solanum	hunzikeri
AR	ARG_Knapp 2000	2501	Solanum_pilcomayense	-27.4158	-58.9633	Solanum	pilcomayense
AR	ARG_Knapp 2000	2478	Solanum_pilcomayense	-27.4167	-58.8333	Solanum	pilcomayense
AR	ARG_Knapp 2000	2506	Solanum_pilcomayense	-27.4167	-59.0333	Solanum	pilcomayense
AR	ARG_Knapp 2000	1867	Solanum_hunzikeri	-27.4178	-66.2917	Solanum	hunzikeri
AR	ARG_Knapp 2000	2244	Solanum_physalidicalyx	-27.4208	-65.1344	Solanum	physalidicalyx
AR	ARG_Knapp 2000	1373	Solanum_echegarayi	-27.4217	-67.53	Solanum	echegarayi
AR	ARG_Knapp 2000	452	Solanum_aloysiifolium	-27.4256	-65.9919	Solanum	aloysiifolium
AR	ARG_Knapp 2000	453	Solanum_aloysiifolium	-27.4256	-65.9919	Solanum	aloysiifolium
AR	ARG_Knapp 2000	3351	Solanum_salicifolium	-27.4256	-65.9919	Solanum	salicifolium
AR	ARG_Knapp 2000	3352	Solanum_salicifolium	-27.4256	-65.9919	Solanum	salicifolium
AR	ARG_Knapp 2000	3353	Solanum_salicifolium	-27.4256	-65.9919	Solanum	salicifolium
AR	ARG_Knapp 2000	3354	Solanum_salicifolium	-27.4256	-65.9919	Solanum	salicifolium
AR	ARG_Knapp 2000	4741	Solanum_tweedieanum	-27.4256	-65.9919	Solanum	tweedieanum
AR	ARG_Knapp 2000	4742	Solanum_tweedieanum	-27.4256	-65.9919	Solanum	tweedieanum
AR	ARG_Knapp 2000	2601	Solanum_pilcomayense	-27.4333	-59.1	Solanum	pilcomayense
AR	ARG_Knapp 2000	2602	Solanum_pilcomayense	-27.4333	-59.1	Solanum	pilcomayense
AR	ARG_Knapp 2000	2603	Solanum_pilcomayense	-27.4333	-59.1	Solanum	pilcomayense
AR	ARG_Knapp 2000	3356	Solanum_salicifolium	-27.4333	-66.0167	Solanum	salicifolium
AR	ARG_Knapp 2000	3357	Solanum_salicifolium	-27.4333	-66.0167	Solanum	salicifolium
AR	ARG_Knapp 2000	3348	Solanum_salicifolium	-27.4333	-66.2847	Solanum	salicifolium
AR	ARG_Knapp 2000	3345	Solanum_salicifolium	-27.4333	-66.2847	Solanum	salicifolium
AR	ARG_Knapp 2000	3346	Solanum_salicifolium	-27.4333	-66.2847	Solanum	salicifolium
AR	ARG_Knapp 2000	3347	Solanum_salicifolium	-27.4333	-66.2847	Solanum	salicifolium
AR	ARG_Knapp 2000	793	Solanum_annuum	-27.4333	-66.2847	Solanum	annuum
AR	ARG_Knapp 2000	794	Solanum_annuum	-27.4333	-66.2847	Solanum	annuum
AR	ARG_Knapp 2000	2059	Solanum_nitidibaccatum	-27.4358	-59.015	Solanum	nitidibaccatum
AR	ARG_Knapp 2000	3336	Solanum_salicifolium	-27.4364	-66.0431	Solanum	salicifolium
AR	ARG_Knapp 2000	4702	Solanum_tweedieanum	-27.4364	-66.0431	Solanum	tweedieanum
AR	ARG_Knapp 2000	3341	Solanum_salicifolium	-27.4364	-66.0431	Solanum	salicifolium
AR	ARG_Knapp 2000	3349	Solanum_salicifolium	-27.4364	-66.0431	Solanum	salicifolium
AR	ARG_Knapp 2000	3350	Solanum_salicifolium	-27.4364	-66.0431	Solanum	salicifolium
AR	ARG_Knapp 2000	1872	Solanum_hunzikeri	-27.4364	-66.0431	Solanum	hunzikeri
AR	ARG_Knapp 2000	3322	Solanum_salicifolium	-27.4389	-66.2297	Solanum	salicifolium
AR	ARG_Knapp 2000	581	Solanum_americanum	-27.4394	-55.5931	Solanum	americanum
AR	ARG_Knapp 2000	662	Solanum_americanum	-27.4394	-55.5931	Solanum	americanum
AR	ARG_Knapp 2000	667	Solanum_americanum	-27.4394	-55.5931	Solanum	americanum
AR	ARG_Knapp 2000	663	Solanum_americanum	-27.4394	-55.5931	Solanum	americanum
AR	ARG_Knapp 2000	626	Solanum_americanum	-27.4419	-55.6506	Solanum	americanum
AR	ARG_Knapp 2000	2196	Solanum_palitans	-27.4428	-66.0011	Solanum	palitans
AR	ARG_Knapp 2000	503	Solanum_aloysiifolium	-27.4428	-66.0667	Solanum	aloysiifolium
AR	ARG_Knapp 2000	2849	Solanum_pygmaeum	-27.4447	-58.7483	Solanum	pygmaeum
AR	ARG_Knapp 2000	3339	Solanum_salicifolium	-27.4497	-66.0025	Solanum	salicifolium
AR	ARG_Knapp 2000	3340	Solanum_salicifolium	-27.4497	-66.0025	Solanum	salicifolium
AR	ARG_Knapp 2000	3355	Solanum_salicifolium	-27.4497	-66.0025	Solanum	salicifolium
AR	ARG_Knapp 2000	3338	Solanum_salicifolium	-27.4497	-66.0025	Solanum	salicifolium
AR	ARG_Knapp 2000	451	Solanum_aloysiifolium	-27.4497	-66.0025	Solanum	aloysiifolium
AR	ARG_Knapp 2000	3343	Solanum_salicifolium	-27.4497	-66.0025	Solanum	salicifolium
AR	ARG_Knapp 2000	3342	Solanum_salicifolium	-27.4497	-66.0025	Solanum	salicifolium
AR	ARG_Knapp 2000	694	Solanum_americanum	-27.45	-58.6667	Solanum	americanum
AR	ARG_Knapp 2000	258	Solanum_aloysiifolium	-27.45	-66.2667	Solanum	aloysiifolium
AR	ARG_Knapp 2000	259	Solanum_aloysiifolium	-27.45	-66.2667	Solanum	aloysiifolium
AR	ARG_Knapp 2000	1300	Solanum_cochabambense	-27.45	-66.2667	Solanum	cochabambense
AR	ARG_Knapp 2000	1301	Solanum_cochabambense	-27.45	-66.2667	Solanum	cochabambense
AR	ARG_Knapp 2000	726	Solanum_americanum	-27.4564	-55.0753	Solanum	americanum
AR	ARG_Knapp 2000	727	Solanum_americanum	-27.4564	-55.0753	Solanum	americanum
AR	ARG_Knapp 2000	728	Solanum_americanum	-27.4564	-55.0753	Solanum	americanum
AR	ARG_Knapp 2000	705	Solanum_americanum	-27.4603	-55.8281	Solanum	americanum
AR	ARG_Knapp 2000	4439	Solanum_tweedieanum	-27.4658	-63.685	Solanum	tweedieanum
AR	ARG_Knapp 2000	2597	Solanum_pilcomayense	-27.4667	-58.8333	Solanum	pilcomayense
AR	ARG_Knapp 2000	4645	Solanum_tweedieanum	-27.4747	-63.7822	Solanum	tweedieanum
AR	ARG_Knapp 2000	678	Solanum_americanum	-27.4814	-55.9189	Solanum	americanum
AR	ARG_Knapp 2000	699	Solanum_americanum	-27.4814	-55.9189	Solanum	americanum
AR	ARG_Knapp 2000	700	Solanum_americanum	-27.4814	-55.9189	Solanum	americanum
AR	ARG_Knapp 2000	2457	Solanum_pilcomayense	-27.4828	-58.8139	Solanum	pilcomayense
AR	ARG_Knapp 2000	2550	Solanum_pilcomayense	-27.4833	-58.9167	Solanum	pilcomayense
AR	ARG_Knapp 2000	644	Solanum_americanum	-27.4836	-55.4778	Solanum	americanum
AR	ARG_Knapp 2000	643	Solanum_americanum	-27.4836	-55.4778	Solanum	americanum
AR	ARG_Knapp 2000	625	Solanum_americanum	-27.4839	-55.8317	Solanum	americanum
AR	ARG_Knapp 2000	588	Solanum_americanum	-27.4981	-58.7675	Solanum	americanum
AR	ARG_Knapp 2000	2385	Solanum_pilcomayense	-27.4981	-58.7675	Solanum	pilcomayense
AR	ARG_Knapp 2000	2573	Solanum_pilcomayense	-27.5111	-58.575	Solanum	pilcomayense
AR	ARG_Knapp 2000	2574	Solanum_pilcomayense	-27.5111	-58.575	Solanum	pilcomayense
AR	ARG_Knapp 2000	2575	Solanum_pilcomayense	-27.5111	-58.575	Solanum	pilcomayense
AR	ARG_Knapp 2000	1182	Solanum_chenopodioides	-27.5167	-58.5667	Solanum	chenopodioides
AR	ARG_Knapp 2000	2595	Solanum_pilcomayense	-27.5167	-58.5667	Solanum	pilcomayense
AR	ARG_Knapp 2000	3028	Solanum_salicifolium	-27.5283	-67.1133	Solanum	salicifolium
AR	ARG_Knapp 2000	3029	Solanum_salicifolium	-27.5283	-67.1133	Solanum	salicifolium
AR	ARG_Knapp 2000	3030	Solanum_salicifolium	-27.5283	-67.1133	Solanum	salicifolium
AR	ARG_Knapp 2000	4558	Solanum_tweedieanum	-27.5317	-66.3492	Solanum	tweedieanum
AR	ARG_Knapp 2000	4559	Solanum_tweedieanum	-27.5317	-66.3492	Solanum	tweedieanum
AR	ARG_Knapp 2000	4560	Solanum_tweedieanum	-27.5317	-66.3492	Solanum	tweedieanum
AR	ARG_Knapp 2000	4243	Solanum_tweedieanum	-27.5317	-66.3492	Solanum	tweedieanum
AR	ARG_Knapp 2000	4244	Solanum_tweedieanum	-27.5317	-66.3492	Solanum	tweedieanum
AR	ARG_Knapp 2000	4271	Solanum_tweedieanum	-27.5319	-67.0678	Solanum	tweedieanum
AR	ARG_Knapp 2000	4272	Solanum_tweedieanum	-27.5319	-67.0678	Solanum	tweedieanum
AR	ARG_Knapp 2000	2619	Solanum_pilcomayense	-27.5333	-57.9167	Solanum	pilcomayense
AR	ARG_Knapp 2000	2089	Solanum_palitans	-27.5333	-67.1142	Solanum	palitans
AR	ARG_Knapp 2000	2090	Solanum_palitans	-27.5333	-67.1142	Solanum	palitans
AR	ARG_Knapp 2000	697	Solanum_americanum	-27.5386	-58.3228	Solanum	americanum
AR	ARG_Knapp 2000	4633	Solanum_tweedieanum	-27.5386	-64.1706	Solanum	tweedieanum
AR	ARG_Knapp 2000	4634	Solanum_tweedieanum	-27.5386	-64.1706	Solanum	tweedieanum
AR	ARG_Knapp 2000	4267	Solanum_tweedieanum	-27.5417	-67.0256	Solanum	tweedieanum
AR	ARG_Knapp 2000	4268	Solanum_tweedieanum	-27.5417	-67.0256	Solanum	tweedieanum
AR	ARG_Knapp 2000	4269	Solanum_tweedieanum	-27.5417	-67.0256	Solanum	tweedieanum
AR	ARG_Knapp 2000	4270	Solanum_tweedieanum	-27.5417	-67.0256	Solanum	tweedieanum
AR	ARG_Knapp 2000	2421	Solanum_pilcomayense	-27.5497	-60.7108	Solanum	pilcomayense
AR	ARG_Knapp 2000	608	Solanum_americanum	-27.5539	-58.7494	Solanum	americanum
AR	ARG_Knapp 2000	707	Solanum_americanum	-27.5539	-58.7494	Solanum	americanum
AR	ARG_Knapp 2000	2083	Solanum_palitans	-27.5642	-67.1536	Solanum	palitans
AR	ARG_Knapp 2000	2084	Solanum_palitans	-27.5642	-67.1536	Solanum	palitans
AR	ARG_Knapp 2000	3031	Solanum_salicifolium	-27.5667	-67.1392	Solanum	salicifolium
AR	ARG_Knapp 2000	3032	Solanum_salicifolium	-27.5667	-67.1392	Solanum	salicifolium
AR	ARG_Knapp 2000	3033	Solanum_salicifolium	-27.5667	-67.1392	Solanum	salicifolium
AR	ARG_Knapp 2000	2568	Solanum_pilcomayense	-27.57	-58.48	Solanum	pilcomayense
AR	ARG_Knapp 2000	2569	Solanum_pilcomayense	-27.57	-58.48	Solanum	pilcomayense
AR	ARG_Knapp 2000	2570	Solanum_pilcomayense	-27.57	-58.48	Solanum	pilcomayense
AR	ARG_Knapp 2000	2571	Solanum_pilcomayense	-27.57	-58.48	Solanum	pilcomayense
AR	ARG_Knapp 2000	2572	Solanum_pilcomayense	-27.57	-58.48	Solanum	pilcomayense
AR	ARG_Knapp 2000	4740	Solanum_tweedieanum	-27.5706	-67.1531	Solanum	tweedieanum
AR	ARG_Knapp 2000	4739	Solanum_tweedieanum	-27.5708	-67.0019	Solanum	tweedieanum
AR	ARG_Knapp 2000	4240	Solanum_tweedieanum	-27.5772	-67.0869	Solanum	tweedieanum
AR	ARG_Knapp 2000	4241	Solanum_tweedieanum	-27.5772	-67.0869	Solanum	tweedieanum
AR	ARG_Knapp 2000	4242	Solanum_tweedieanum	-27.5772	-67.0869	Solanum	tweedieanum
AR	ARG_Knapp 2000	2422	Solanum_pilcomayense	-27.5808	-58.7406	Solanum	pilcomayense
AR	ARG_Knapp 2000	2423	Solanum_pilcomayense	-27.5808	-58.7406	Solanum	pilcomayense
AR	ARG_Knapp 2000	704	Solanum_americanum	-27.5819	-58.7414	Solanum	americanum
AR	ARG_Knapp 2000	717	Solanum_americanum	-27.5833	-56.6833	Solanum	americanum
AR	ARG_Knapp 2000	4719	Solanum_tweedieanum	-27.5833	-67	Solanum	tweedieanum
AR	ARG_Knapp 2000	3326	Solanum_salicifolium	-27.5833	-67	Solanum	salicifolium
AR	ARG_Knapp 2000	446	Solanum_aloysiifolium	-27.5833	-67.0833	Solanum	aloysiifolium
AR	ARG_Knapp 2000	1918	Solanum_marmoratum	-27.5833	-67.0833	Solanum	marmoratum
AR	ARG_Knapp 2000	3318	Solanum_salicifolium	-27.5833	-67.0833	Solanum	salicifolium
AR	ARG_Knapp 2000	4724	Solanum_tweedieanum	-27.5833	-67.0833	Solanum	tweedieanum
AR	ARG_Knapp 2000	4725	Solanum_tweedieanum	-27.5833	-67.0833	Solanum	tweedieanum
AR	ARG_Knapp 2000	4728	Solanum_tweedieanum	-27.5833	-67.0833	Solanum	tweedieanum
AR	ARG_Knapp 2000	4729	Solanum_tweedieanum	-27.5833	-67.0833	Solanum	tweedieanum
AR	ARG_Knapp 2000	3359	Solanum_salicifolium	-27.5833	-67.1333	Solanum	salicifolium
AR	ARG_Knapp 2000	3360	Solanum_salicifolium	-27.5833	-67.1333	Solanum	salicifolium
AR	ARG_Knapp 2000	3361	Solanum_salicifolium	-27.5833	-67.1333	Solanum	salicifolium
AR	ARG_Knapp 2000	3362	Solanum_salicifolium	-27.5833	-67.1333	Solanum	salicifolium
AR	ARG_Knapp 2000	3363	Solanum_salicifolium	-27.5833	-67.1333	Solanum	salicifolium
AR	ARG_Knapp 2000	3364	Solanum_salicifolium	-27.5833	-67.1333	Solanum	salicifolium
AR	ARG_Knapp 2000	3365	Solanum_salicifolium	-27.5833	-67.1333	Solanum	salicifolium
AR	ARG_Knapp 2000	3366	Solanum_salicifolium	-27.5833	-67.1333	Solanum	salicifolium
AR	ARG_Knapp 2000	3367	Solanum_salicifolium	-27.5833	-67.1333	Solanum	salicifolium
AR	ARG_Knapp 2000	4744	Solanum_tweedieanum	-27.5833	-67.1333	Solanum	tweedieanum
AR	ARG_Knapp 2000	4745	Solanum_tweedieanum	-27.5833	-67.1333	Solanum	tweedieanum
AR	ARG_Knapp 2000	4369	Solanum_tweedieanum	-27.5864	-66.3767	Solanum	tweedieanum
AR	ARG_Knapp 2000	1978	Solanum_nitidibaccatum	-27.5975	-66.295	Solanum	nitidibaccatum
AR	ARG_Knapp 2000	1979	Solanum_nitidibaccatum	-27.5975	-66.295	Solanum	nitidibaccatum
AR	ARG_Knapp 2000	4629	Solanum_tweedieanum	-27.6	-64.1333	Solanum	tweedieanum
AR	ARG_Knapp 2000	3481	Solanum_sarrachoides	-27.6	-64.85	Solanum	sarrachoides
AR	ARG_Knapp 2000	3079	Solanum_salicifolium	-27.6003	-66.3161	Solanum	salicifolium
AR	ARG_Knapp 2000	3080	Solanum_salicifolium	-27.6003	-66.3161	Solanum	salicifolium
AR	ARG_Knapp 2000	682	Solanum_americanum	-27.6025	-55.3883	Solanum	americanum
AR	ARG_Knapp 2000	4734	Solanum_tweedieanum	-27.6047	-66.2908	Solanum	tweedieanum
AR	ARG_Knapp 2000	624	Solanum_americanum	-27.6167	-64.2667	Solanum	americanum
AR	ARG_Knapp 2000	1299	Solanum_cochabambense	-27.6167	-65.3833	Solanum	cochabambense
AR	ARG_Knapp 2000	617	Solanum_americanum	-27.6264	-60.7483	Solanum	americanum
AR	ARG_Knapp 2000	642	Solanum_americanum	-27.6264	-60.7483	Solanum	americanum
AR	ARG_Knapp 2000	4554	Solanum_tweedieanum	-27.6314	-66.1697	Solanum	tweedieanum
AR	ARG_Knapp 2000	4391	Solanum_tweedieanum	-27.6333	-66.1667	Solanum	tweedieanum
AR	ARG_Knapp 2000	3107	Solanum_salicifolium	-27.6333	-66.1683	Solanum	salicifolium
AR	ARG_Knapp 2000	4370	Solanum_tweedieanum	-27.6386	-66.2425	Solanum	tweedieanum
AR	ARG_Knapp 2000	4371	Solanum_tweedieanum	-27.6386	-66.2425	Solanum	tweedieanum
AR	ARG_Knapp 2000	4785	Solanum_tweedieanum	-27.6467	-65.2483	Solanum	tweedieanum
AR	ARG_Knapp 2000	4786	Solanum_tweedieanum	-27.6467	-65.2483	Solanum	tweedieanum
AR	ARG_Knapp 2000	4787	Solanum_tweedieanum	-27.6467	-65.2483	Solanum	tweedieanum
AR	ARG_Knapp 2000	2232	Solanum_physalidicalyx	-27.6467	-65.2483	Solanum	physalidicalyx
AR	ARG_Knapp 2000	2147	Solanum_palitans	-27.6519	-67.0228	Solanum	palitans
AR	ARG_Knapp 2000	3317	Solanum_salicifolium	-27.6539	-67.0117	Solanum	salicifolium
AR	ARG_Knapp 2000	1861	Solanum_hunzikeri	-27.6581	-65.9161	Solanum	hunzikeri
AR	ARG_Knapp 2000	1862	Solanum_hunzikeri	-27.6581	-65.9161	Solanum	hunzikeri
AR	ARG_Knapp 2000	2182	Solanum_palitans	-27.6631	-67.0347	Solanum	palitans
AR	ARG_Knapp 2000	2133	Solanum_palitans	-27.6714	-65.9369	Solanum	palitans
AR	ARG_Knapp 2000	2369	Solanum_pilcomayense	-27.6736	-58.7986	Solanum	pilcomayense
AR	ARG_Knapp 2000	2841	Solanum_pygmaeum	-27.6833	-58.6167	Solanum	pygmaeum
AR	ARG_Knapp 2000	1590	Solanum_echegarayi	-27.6833	-67.8	Solanum	echegarayi
AR	ARG_Knapp 2000	1591	Solanum_echegarayi	-27.6856	-67.8056	Solanum	echegarayi
AR	ARG_Knapp 2000	4722	Solanum_tweedieanum	-27.6864	-66.915	Solanum	tweedieanum
AR	ARG_Knapp 2000	1379	Solanum_echegarayi	-27.6903	-67.8181	Solanum	echegarayi
AR	ARG_Knapp 2000	1413	Solanum_echegarayi	-27.6903	-68.1525	Solanum	echegarayi
AR	ARG_Knapp 2000	1470	Solanum_echegarayi	-27.6967	-67.8353	Solanum	echegarayi
AR	ARG_Knapp 2000	1471	Solanum_echegarayi	-27.6967	-67.8353	Solanum	echegarayi
AR	ARG_Knapp 2000	1472	Solanum_echegarayi	-27.6967	-67.8353	Solanum	echegarayi
AR	ARG_Knapp 2000	2897	Solanum_pygmaeum	-27.7	-59.1333	Solanum	pygmaeum
AR	ARG_Knapp 2000	2898	Solanum_pygmaeum	-27.7	-59.1333	Solanum	pygmaeum
AR	ARG_Knapp 2000	1674	Solanum_fiebrigii	-27.7	-66.4333	Solanum	fiebrigii
AR	ARG_Knapp 2000	2131	Solanum_palitans	-27.7067	-65.9111	Solanum	palitans
AR	ARG_Knapp 2000	2132	Solanum_palitans	-27.7067	-65.9111	Solanum	palitans
AR	ARG_Knapp 2000	718	Solanum_americanum	-27.7069	-57.8319	Solanum	americanum
AR	ARG_Knapp 2000	719	Solanum_americanum	-27.7069	-57.8319	Solanum	americanum
AR	ARG_Knapp 2000	4721	Solanum_tweedieanum	-27.7106	-66.8439	Solanum	tweedieanum
AR	ARG_Knapp 2000	2331	Solanum_physalidicalyx	-27.7167	-65.3167	Solanum	physalidicalyx
AR	ARG_Knapp 2000	2332	Solanum_physalidicalyx	-27.7167	-65.3167	Solanum	physalidicalyx
AR	ARG_Knapp 2000	1552	Solanum_echegarayi	-27.7225	-67.5497	Solanum	echegarayi
AR	ARG_Knapp 2000	2436	Solanum_pilcomayense	-27.7333	-64.2833	Solanum	pilcomayense
AR	ARG_Knapp 2000	2403	Solanum_pilcomayense	-27.7333	-64.2833	Solanum	pilcomayense
AR	ARG_Knapp 2000	3321	Solanum_salicifolium	-27.7333	-66.25	Solanum	salicifolium
AR	ARG_Knapp 2000	1261	Solanum_cochabambense	-27.7367	-65.9169	Solanum	cochabambense
AR	ARG_Knapp 2000	2610	Solanum_pilcomayense	-27.7561	-57.6244	Solanum	pilcomayense
AR	ARG_Knapp 2000	749	Solanum_americanum	-27.7653	-55.1589	Solanum	americanum
AR	ARG_Knapp 2000	4231	Solanum_tweedieanum	-27.8	-64.1	Solanum	tweedieanum
AR	ARG_Knapp 2000	2578	Solanum_pilcomayense	-27.8333	-64.2833	Solanum	pilcomayense
AR	ARG_Knapp 2000	4715	Solanum_tweedieanum	-27.8333	-65.8167	Solanum	tweedieanum
AR	ARG_Knapp 2000	2216	Solanum_paucidens	-27.8406	-58.6756	Solanum	paucidens
AR	ARG_Knapp 2000	443	Solanum_aloysiifolium	-27.85	-66.9	Solanum	aloysiifolium
AR	ARG_Knapp 2000	4720	Solanum_tweedieanum	-27.85	-66.9	Solanum	tweedieanum
AR	ARG_Knapp 2000	2396	Solanum_pilcomayense	-27.8725	-59.9378	Solanum	pilcomayense
AR	ARG_Knapp 2000	1847	Solanum_huayavillense	-27.8833	-65.7167	Solanum	huayavillense
AR	ARG_Knapp 2000	4438	Solanum_tweedieanum	-27.9167	-63.9	Solanum	tweedieanum
AR	ARG_Knapp 2000	205	Solanum_aloysiifolium	-27.9408	-65.9506	Solanum	aloysiifolium
AR	ARG_Knapp 2000	4689	Solanum_tweedieanum	-27.95	-65.1667	Solanum	tweedieanum
AR	ARG_Knapp 2000	2825	Solanum_pygmaeum	-27.9542	-58.5822	Solanum	pygmaeum
AR	ARG_Knapp 2000	2826	Solanum_pygmaeum	-27.9542	-58.5822	Solanum	pygmaeum
AR	ARG_Knapp 2000	2827	Solanum_pygmaeum	-27.9542	-58.5822	Solanum	pygmaeum
AR	ARG_Knapp 2000	2416	Solanum_pilcomayense	-27.9947	-64.2158	Solanum	pilcomayense
AR	ARG_Knapp 2000	2417	Solanum_pilcomayense	-27.9947	-64.2158	Solanum	pilcomayense
AR	ARG_Knapp 2000	2605	Solanum_pilcomayense	-28.0083	-58.0206	Solanum	pilcomayense
AR	ARG_Knapp 2000	2606	Solanum_pilcomayense	-28.0083	-58.0206	Solanum	pilcomayense
AR	ARG_Knapp 2000	688	Solanum_americanum	-28.0167	-58.0333	Solanum	americanum
AR	ARG_Knapp 2000	689	Solanum_americanum	-28.0167	-58.0333	Solanum	americanum
AR	ARG_Knapp 2000	690	Solanum_americanum	-28.0167	-58.0333	Solanum	americanum
AR	ARG_Knapp 2000	1184	Solanum_chenopodioides	-28.0167	-58.0333	Solanum	chenopodioides
AR	ARG_Knapp 2000	2480	Solanum_pilcomayense	-28.0167	-58.0333	Solanum	pilcomayense
AR	ARG_Knapp 2000	2481	Solanum_pilcomayense	-28.0167	-58.0333	Solanum	pilcomayense
AR	ARG_Knapp 2000	2562	Solanum_pilcomayense	-28.0167	-58.0333	Solanum	pilcomayense
AR	ARG_Knapp 2000	2563	Solanum_pilcomayense	-28.0167	-58.0333	Solanum	pilcomayense
AR	ARG_Knapp 2000	691	Solanum_americanum	-28.02	-58.0289	Solanum	americanum
AR	ARG_Knapp 2000	252	Solanum_aloysiifolium	-28.025	-65.5889	Solanum	aloysiifolium
AR	ARG_Knapp 2000	2577	Solanum_pilcomayense	-28.0303	-59.2233	Solanum	pilcomayense
AR	ARG_Knapp 2000	2458	Solanum_pilcomayense	-28.0456	-58.2264	Solanum	pilcomayense
AR	ARG_Knapp 2000	2459	Solanum_pilcomayense	-28.0456	-58.2264	Solanum	pilcomayense
AR	ARG_Knapp 2000	2460	Solanum_pilcomayense	-28.0456	-58.2264	Solanum	pilcomayense
AR	ARG_Knapp 2000	2378	Solanum_pilcomayense	-28.0469	-58.2242	Solanum	pilcomayense
AR	ARG_Knapp 2000	2379	Solanum_pilcomayense	-28.0469	-58.2242	Solanum	pilcomayense
AR	ARG_Knapp 2000	4688	Solanum_tweedieanum	-28.0575	-64.8278	Solanum	tweedieanum
AR	ARG_Knapp 2000	4690	Solanum_tweedieanum	-28.0575	-64.8278	Solanum	tweedieanum
AR	ARG_Knapp 2000	720	Solanum_americanum	-28.0603	-58.3292	Solanum	americanum
AR	ARG_Knapp 2000	2560	Solanum_pilcomayense	-28.08	-58.09	Solanum	pilcomayense
AR	ARG_Knapp 2000	2561	Solanum_pilcomayense	-28.08	-58.09	Solanum	pilcomayense
AR	ARG_Knapp 2000	2318	Solanum_physalidicalyx	-28.0828	-64.8442	Solanum	physalidicalyx
AR	ARG_Knapp 2000	86	Solanum_aloysiifolium	-28.0833	-65.6167	Solanum	aloysiifolium
AR	ARG_Knapp 2000	87	Solanum_aloysiifolium	-28.0833	-65.6167	Solanum	aloysiifolium
AR	ARG_Knapp 2000	2082	Solanum_palitans	-28.0858	-65.6567	Solanum	palitans
AR	ARG_Knapp 2000	4246	Solanum_tweedieanum	-28.0858	-65.6567	Solanum	tweedieanum
AR	ARG_Knapp 2000	475	Solanum_aloysiifolium	-28.0858	-65.6567	Solanum	aloysiifolium
AR	ARG_Knapp 2000	476	Solanum_aloysiifolium	-28.0858	-65.6567	Solanum	aloysiifolium
AR	ARG_Knapp 2000	142	Solanum_aloysiifolium	-28.1006	-65.6131	Solanum	aloysiifolium
AR	ARG_Knapp 2000	143	Solanum_aloysiifolium	-28.1006	-65.6131	Solanum	aloysiifolium
AR	ARG_Knapp 2000	4233	Solanum_tweedieanum	-28.1114	-65.8961	Solanum	tweedieanum
AR	ARG_Knapp 2000	4360	Solanum_tweedieanum	-28.1117	-64.8219	Solanum	tweedieanum
AR	ARG_Knapp 2000	477	Solanum_aloysiifolium	-28.1192	-65.6322	Solanum	aloysiifolium
AR	ARG_Knapp 2000	478	Solanum_aloysiifolium	-28.1192	-65.6322	Solanum	aloysiifolium
AR	ARG_Knapp 2000	480	Solanum_aloysiifolium	-28.1192	-65.6322	Solanum	aloysiifolium
AR	ARG_Knapp 2000	4682	Solanum_tweedieanum	-28.1333	-64.8667	Solanum	tweedieanum
AR	ARG_Knapp 2000	4683	Solanum_tweedieanum	-28.1333	-64.8667	Solanum	tweedieanum
AR	ARG_Knapp 2000	2850	Solanum_pygmaeum	-28.1381	-58.7681	Solanum	pygmaeum
AR	ARG_Knapp 2000	2314	Solanum_physalidicalyx	-28.15	-63.2833	Solanum	physalidicalyx
AR	ARG_Knapp 2000	2315	Solanum_physalidicalyx	-28.15	-63.2833	Solanum	physalidicalyx
AR	ARG_Knapp 2000	13	Solanum_aloysiifolium	-28.1667	-65.9167	Solanum	aloysiifolium
AR	ARG_Knapp 2000	32	Solanum_aloysiifolium	-28.1667	-65.9167	Solanum	aloysiifolium
AR	ARG_Knapp 2000	33	Solanum_aloysiifolium	-28.1667	-65.9167	Solanum	aloysiifolium
AR	ARG_Knapp 2000	80	Solanum_aloysiifolium	-28.1869	-65.9608	Solanum	aloysiifolium
AR	ARG_Knapp 2000	2368	Solanum_physalifolium	-28.1875	-66.1339	Solanum	physalifolium
AR	ARG_Knapp 2000	1852	Solanum_hunzikeri	-28.1936	-65.9431	Solanum	hunzikeri
AR	ARG_Knapp 2000	3046	Solanum_salicifolium	-28.1972	-65.9156	Solanum	salicifolium
AR	ARG_Knapp 2000	4537	Solanum_tweedieanum	-28.2053	-65.8661	Solanum	tweedieanum
AR	ARG_Knapp 2000	701	Solanum_americanum	-28.2081	-56.2281	Solanum	americanum
AR	ARG_Knapp 2000	184	Solanum_aloysiifolium	-28.2131	-65.8758	Solanum	aloysiifolium
AR	ARG_Knapp 2000	238	Solanum_aloysiifolium	-28.2147	-66.9411	Solanum	aloysiifolium
AR	ARG_Knapp 2000	2589	Solanum_pilcomayense	-28.2167	-59.15	Solanum	pilcomayense
AR	ARG_Knapp 2000	3373	Solanum_salicifolium	-28.2167	-65.8667	Solanum	salicifolium
AR	ARG_Knapp 2000	3374	Solanum_salicifolium	-28.2167	-65.8667	Solanum	salicifolium
AR	ARG_Knapp 2000	3380	Solanum_salicifolium	-28.2167	-65.8667	Solanum	salicifolium
AR	ARG_Knapp 2000	3378	Solanum_salicifolium	-28.2167	-65.8667	Solanum	salicifolium
AR	ARG_Knapp 2000	3375	Solanum_salicifolium	-28.2167	-65.8667	Solanum	salicifolium
AR	ARG_Knapp 2000	3376	Solanum_salicifolium	-28.2167	-65.8667	Solanum	salicifolium
AR	ARG_Knapp 2000	3377	Solanum_salicifolium	-28.2167	-65.8667	Solanum	salicifolium
AR	ARG_Knapp 2000	3368	Solanum_salicifolium	-28.2167	-65.8667	Solanum	salicifolium
AR	ARG_Knapp 2000	3369	Solanum_salicifolium	-28.2167	-65.8667	Solanum	salicifolium
AR	ARG_Knapp 2000	3370	Solanum_salicifolium	-28.2167	-65.8667	Solanum	salicifolium
AR	ARG_Knapp 2000	3371	Solanum_salicifolium	-28.2167	-65.8667	Solanum	salicifolium
AR	ARG_Knapp 2000	3372	Solanum_salicifolium	-28.2167	-65.8667	Solanum	salicifolium
AR	ARG_Knapp 2000	1859	Solanum_hunzikeri	-28.2167	-65.95	Solanum	hunzikeri
AR	ARG_Knapp 2000	1860	Solanum_hunzikeri	-28.2167	-65.95	Solanum	hunzikeri
AR	ARG_Knapp 2000	1857	Solanum_hunzikeri	-28.2167	-65.95	Solanum	hunzikeri
AR	ARG_Knapp 2000	1858	Solanum_hunzikeri	-28.2167	-65.95	Solanum	hunzikeri
AR	ARG_Knapp 2000	1854	Solanum_hunzikeri	-28.2167	-65.95	Solanum	hunzikeri
AR	ARG_Knapp 2000	1855	Solanum_hunzikeri	-28.2167	-65.95	Solanum	hunzikeri
AR	ARG_Knapp 2000	1856	Solanum_hunzikeri	-28.2167	-65.95	Solanum	hunzikeri
AR	ARG_Knapp 2000	3200	Solanum_salicifolium	-28.2167	-65.95	Solanum	salicifolium
AR	ARG_Knapp 2000	3201	Solanum_salicifolium	-28.2167	-65.95	Solanum	salicifolium
AR	ARG_Knapp 2000	3202	Solanum_salicifolium	-28.2167	-65.95	Solanum	salicifolium
AR	ARG_Knapp 2000	3203	Solanum_salicifolium	-28.2167	-65.95	Solanum	salicifolium
AR	ARG_Knapp 2000	3204	Solanum_salicifolium	-28.2167	-65.95	Solanum	salicifolium
AR	ARG_Knapp 2000	3205	Solanum_salicifolium	-28.2167	-65.95	Solanum	salicifolium
AR	ARG_Knapp 2000	3206	Solanum_salicifolium	-28.2167	-65.95	Solanum	salicifolium
AR	ARG_Knapp 2000	244	Solanum_aloysiifolium	-28.2331	-66.5833	Solanum	aloysiifolium
AR	ARG_Knapp 2000	2587	Solanum_pilcomayense	-28.2333	-59.2	Solanum	pilcomayense
AR	ARG_Knapp 2000	242	Solanum_aloysiifolium	-28.2361	-66.75	Solanum	aloysiifolium
AR	ARG_Knapp 2000	243	Solanum_aloysiifolium	-28.2444	-66.6889	Solanum	aloysiifolium
AR	ARG_Knapp 2000	241	Solanum_aloysiifolium	-28.2453	-66.5361	Solanum	aloysiifolium
AR	ARG_Knapp 2000	4428	Solanum_tweedieanum	-28.2583	-65.6272	Solanum	tweedieanum
AR	ARG_Knapp 2000	582	Solanum_americanum	-28.2764	-58.1878	Solanum	americanum
AR	ARG_Knapp 2000	2593	Solanum_pilcomayense	-28.2878	-56.7575	Solanum	pilcomayense
AR	ARG_Knapp 2000	240	Solanum_aloysiifolium	-28.2883	-66.2833	Solanum	aloysiifolium
AR	ARG_Knapp 2000	4429	Solanum_tweedieanum	-28.3039	-65.7192	Solanum	tweedieanum
AR	ARG_Knapp 2000	747	Solanum_americanum	-28.3089	-59.3169	Solanum	americanum
AR	ARG_Knapp 2000	236	Solanum_aloysiifolium	-28.3167	-65.3667	Solanum	aloysiifolium
AR	ARG_Knapp 2000	2925	Solanum_riojense	-28.3275	-68.8336	Solanum	riojense
AR	ARG_Knapp 2000	2387	Solanum_pilcomayense	-28.3347	-59.0253	Solanum	pilcomayense
AR	ARG_Knapp 2000	2388	Solanum_pilcomayense	-28.3347	-59.0253	Solanum	pilcomayense
AR	ARG_Knapp 2000	2389	Solanum_pilcomayense	-28.3347	-59.0253	Solanum	pilcomayense
AR	ARG_Knapp 2000	2390	Solanum_pilcomayense	-28.3347	-59.0253	Solanum	pilcomayense
AR	ARG_Knapp 2000	4679	Solanum_tweedieanum	-28.3483	-65.6114	Solanum	tweedieanum
AR	ARG_Knapp 2000	631	Solanum_americanum	-28.3631	-58.8386	Solanum	americanum
AR	ARG_Knapp 2000	632	Solanum_americanum	-28.3631	-58.8386	Solanum	americanum
AR	ARG_Knapp 2000	4824	Solanum_tweedieanum	-28.3675	-65.7142	Solanum	tweedieanum
AR	ARG_Knapp 2000	4825	Solanum_tweedieanum	-28.3675	-65.7142	Solanum	tweedieanum
AR	ARG_Knapp 2000	4826	Solanum_tweedieanum	-28.3675	-65.7142	Solanum	tweedieanum
AR	ARG_Knapp 2000	234	Solanum_aloysiifolium	-28.395	-65.4803	Solanum	aloysiifolium
AR	ARG_Knapp 2000	237	Solanum_aloysiifolium	-28.3992	-65.2475	Solanum	aloysiifolium
AR	ARG_Knapp 2000	4680	Solanum_tweedieanum	-28.4	-65.1	Solanum	tweedieanum
AR	ARG_Knapp 2000	1912	Solanum_marmoratum	-28.4	-67.6833	Solanum	marmoratum
AR	ARG_Knapp 2000	1913	Solanum_marmoratum	-28.4	-67.6833	Solanum	marmoratum
AR	ARG_Knapp 2000	2899	Solanum_pygmaeum	-28.4167	-59.6833	Solanum	pygmaeum
AR	ARG_Knapp 2000	524	Solanum_aloysiifolium	-28.4167	-65.3833	Solanum	aloysiifolium
AR	ARG_Knapp 2000	2931	Solanum_riojense	-28.4167	-67.6833	Solanum	riojense
AR	ARG_Knapp 2000	4547	Solanum_tweedieanum	-28.4222	-65.3894	Solanum	tweedieanum
AR	ARG_Knapp 2000	4424	Solanum_tweedieanum	-28.4328	-64.8256	Solanum	tweedieanum
AR	ARG_Knapp 2000	2585	Solanum_pilcomayense	-28.45	-58.9833	Solanum	pilcomayense
AR	ARG_Knapp 2000	4471	Solanum_tweedieanum	-28.4614	-65.7364	Solanum	tweedieanum
AR	ARG_Knapp 2000	2413	Solanum_pilcomayense	-28.4622	-58.2386	Solanum	pilcomayense
AR	ARG_Knapp 2000	469	Solanum_aloysiifolium	-28.4833	-65.6167	Solanum	aloysiifolium
AR	ARG_Knapp 2000	470	Solanum_aloysiifolium	-28.4833	-65.6167	Solanum	aloysiifolium
AR	ARG_Knapp 2000	2073	Solanum_nitidibaccatum	-28.4833	-65.7667	Solanum	nitidibaccatum
AR	ARG_Knapp 2000	2074	Solanum_nitidibaccatum	-28.4833	-65.7667	Solanum	nitidibaccatum
AR	ARG_Knapp 2000	2075	Solanum_nitidibaccatum	-28.4833	-65.7667	Solanum	nitidibaccatum
AR	ARG_Knapp 2000	4806	Solanum_tweedieanum	-28.4833	-65.7667	Solanum	tweedieanum
AR	ARG_Knapp 2000	4807	Solanum_tweedieanum	-28.4833	-65.7667	Solanum	tweedieanum
AR	ARG_Knapp 2000	2343	Solanum_physalidicalyx	-28.4836	-67.6931	Solanum	physalidicalyx
AR	ARG_Knapp 2000	2344	Solanum_physalidicalyx	-28.4836	-67.6931	Solanum	physalidicalyx
AR	ARG_Knapp 2000	4536	Solanum_tweedieanum	-28.4836	-67.6931	Solanum	tweedieanum
AR	ARG_Knapp 2000	233	Solanum_aloysiifolium	-28.4883	-65.6133	Solanum	aloysiifolium
AR	ARG_Knapp 2000	2404	Solanum_pilcomayense	-28.4886	-59.345	Solanum	pilcomayense
AR	ARG_Knapp 2000	2065	Solanum_nitidibaccatum	-28.49	-65.7714	Solanum	nitidibaccatum
AR	ARG_Knapp 2000	4754	Solanum_tweedieanum	-28.49	-65.7714	Solanum	tweedieanum
AR	ARG_Knapp 2000	4368	Solanum_tweedieanum	-28.4942	-65.6119	Solanum	tweedieanum
AR	ARG_Knapp 2000	4538	Solanum_tweedieanum	-28.4942	-65.6119	Solanum	tweedieanum
AR	ARG_Knapp 2000	430	Solanum_aloysiifolium	-28.4994	-65.9522	Solanum	aloysiifolium
AR	ARG_Knapp 2000	2129	Solanum_palitans	-28.4994	-65.9522	Solanum	palitans
AR	ARG_Knapp 2000	2130	Solanum_palitans	-28.4994	-65.9522	Solanum	palitans
AR	ARG_Knapp 2000	858	Solanum_chenopodioides	-28.5	-59.2667	Solanum	chenopodioides
AR	ARG_Knapp 2000	2685	Solanum_pygmaeum	-28.5022	-62.2447	Solanum	pygmaeum
AR	ARG_Knapp 2000	2488	Solanum_pilcomayense	-28.5044	-57.0842	Solanum	pilcomayense
AR	ARG_Knapp 2000	1218	Solanum_chenopodioides	-28.5167	-59.05	Solanum	chenopodioides
AR	ARG_Knapp 2000	596	Solanum_americanum	-28.5167	-59.35	Solanum	americanum
AR	ARG_Knapp 2000	2934	Solanum_riojense	-28.5333	-68.7667	Solanum	riojense
AR	ARG_Knapp 2000	634	Solanum_americanum	-28.535	-56.0281	Solanum	americanum
AR	ARG_Knapp 2000	731	Solanum_americanum	-28.5447	-57.1972	Solanum	americanum
AR	ARG_Knapp 2000	4808	Solanum_tweedieanum	-28.5592	-67.6253	Solanum	tweedieanum
AR	ARG_Knapp 2000	4809	Solanum_tweedieanum	-28.5592	-67.6253	Solanum	tweedieanum
AR	ARG_Knapp 2000	3088	Solanum_salicifolium	-28.5597	-68.7389	Solanum	salicifolium
AR	ARG_Knapp 2000	1412	Solanum_echegarayi	-28.5631	-67.4053	Solanum	echegarayi
AR	ARG_Knapp 2000	3089	Solanum_salicifolium	-28.5667	-68.7364	Solanum	salicifolium
AR	ARG_Knapp 2000	4263	Solanum_tweedieanum	-28.5825	-65.9381	Solanum	tweedieanum
AR	ARG_Knapp 2000	4264	Solanum_tweedieanum	-28.5825	-65.9381	Solanum	tweedieanum
AR	ARG_Knapp 2000	4535	Solanum_tweedieanum	-28.6	-67.6333	Solanum	tweedieanum
AR	ARG_Knapp 2000	3223	Solanum_salicifolium	-28.6003	-68.6497	Solanum	salicifolium
AR	ARG_Knapp 2000	593	Solanum_americanum	-28.6092	-59.4711	Solanum	americanum
AR	ARG_Knapp 2000	616	Solanum_americanum	-28.6092	-59.4711	Solanum	americanum
AR	ARG_Knapp 2000	2586	Solanum_pilcomayense	-28.6092	-59.4711	Solanum	pilcomayense
AR	ARG_Knapp 2000	2588	Solanum_pilcomayense	-28.6092	-59.4711	Solanum	pilcomayense
AR	ARG_Knapp 2000	246	Solanum_aloysiifolium	-28.6333	-65.3833	Solanum	aloysiifolium
AR	ARG_Knapp 2000	2743	Solanum_pygmaeum	-28.6353	-62.605	Solanum	pygmaeum
AR	ARG_Knapp 2000	4316	Solanum_tweedieanum	-28.6636	-66.9211	Solanum	tweedieanum
AR	ARG_Knapp 2000	3245	Solanum_salicifolium	-28.6667	-68.6333	Solanum	salicifolium
AR	ARG_Knapp 2000	3246	Solanum_salicifolium	-28.6667	-68.6333	Solanum	salicifolium
AR	ARG_Knapp 2000	2932	Solanum_riojense	-28.6667	-68.6333	Solanum	riojense
AR	ARG_Knapp 2000	2933	Solanum_riojense	-28.6667	-68.6333	Solanum	riojense
AR	ARG_Knapp 2000	3045	Solanum_salicifolium	-28.6772	-67.7922	Solanum	salicifolium
AR	ARG_Knapp 2000	3270	Solanum_salicifolium	-28.6833	-67.75	Solanum	salicifolium
AR	ARG_Knapp 2000	305	Solanum_aloysiifolium	-28.6833	-67.75	Solanum	aloysiifolium
AR	ARG_Knapp 2000	306	Solanum_aloysiifolium	-28.6833	-67.75	Solanum	aloysiifolium
AR	ARG_Knapp 2000	3271	Solanum_salicifolium	-28.6833	-67.75	Solanum	salicifolium
AR	ARG_Knapp 2000	3044	Solanum_salicifolium	-28.6856	-67.7344	Solanum	salicifolium
AR	ARG_Knapp 2000	1654	Solanum_fiebrigii	-28.7	-67.4333	Solanum	fiebrigii
AR	ARG_Knapp 2000	1911	Solanum_marmoratum	-28.7	-67.6167	Solanum	marmoratum
AR	ARG_Knapp 2000	4396	Solanum_tweedieanum	-28.7083	-67.6042	Solanum	tweedieanum
AR	ARG_Knapp 2000	4397	Solanum_tweedieanum	-28.7083	-67.6042	Solanum	tweedieanum
AR	ARG_Knapp 2000	239	Solanum_aloysiifolium	-28.71	-65.3839	Solanum	aloysiifolium
AR	ARG_Knapp 2000	235	Solanum_aloysiifolium	-28.7125	-65.6194	Solanum	aloysiifolium
AR	ARG_Knapp 2000	1378	Solanum_echegarayi	-28.7239	-68.2736	Solanum	echegarayi
AR	ARG_Knapp 2000	1419	Solanum_echegarayi	-28.7278	-68.2364	Solanum	echegarayi
AR	ARG_Knapp 2000	1420	Solanum_echegarayi	-28.7278	-68.2364	Solanum	echegarayi
AR	ARG_Knapp 2000	1421	Solanum_echegarayi	-28.7278	-68.2364	Solanum	echegarayi
AR	ARG_Knapp 2000	1422	Solanum_echegarayi	-28.7278	-68.2364	Solanum	echegarayi
AR	ARG_Knapp 2000	1423	Solanum_echegarayi	-28.7278	-68.2364	Solanum	echegarayi
[truncated: 25,861 more rows]

## Sheet: Genera
GÉNERO
Solanum
Jaborosa
Fabiana
Dunalia
Lycium
Salpichroa
Nolana
Exodeconus
Schizanthus
Cestrum
Nicotiana
Reyesia
Lycianthes
Vassobia
Eriolarynx
Nierembergia
Brunfelsia
Capsicum
Physalis
Petunia
Nicandra
Sclerophylax
Bouchetia
Calibrachoa
Salpiglossis
Schwenckia
Athenaea
Sessea
Leptoglossis
Melananthus
Vestia
Benthamiella
Pantacantha
Combera
Latua

## Sheet: Species
TAXON
Athenaea_fasciculata
Benthamiella_azorella
Benthamiella_azorelloides
Benthamiella_chubutensis
Benthamiella_graminifolia
Benthamiella_lanata
Benthamiella_longifolia
Benthamiella_nordenskioldii
Benthamiella_patagonica
Benthamiella_pycnophylloides
Benthamiella_skottsbergii
Benthamiella_sorianoi
Benthamiella_spegazziniana
Bouchetia_anomala
Brunfelsia_australis
Brunfelsia_pilosa
Brunfelsia_plowmaniana
Calibrachoa_caesia
Calibrachoa_excellens
Calibrachoa_humilis
Calibrachoa_irgangiana
Calibrachoa_linoides
Calibrachoa_longistyla
Calibrachoa_missionica
Calibrachoa_ovalifolia
Calibrachoa_parviflora
Calibrachoa_pubescens
Calibrachoa_pygmaea
Calibrachoa_thymifolia
Capsicum_baccatum
Capsicum_chacoense
Capsicum_eximium
Capsicum_flexuosum
Cestrum_bracteatum
Cestrum_euanthes
Cestrum_guaraniticum
Cestrum_kunthii
Cestrum_laevigatum
Cestrum_lorentzianum
Cestrum_mariquitense
Cestrum_parqui
Cestrum_reflexum
Cestrum_strigilatum
Cestrum_velutinum
Combera_minima
Combera_paradoxa
Dunalia_brachyacantha
Dunalia_spinosa
Eriolarynx_australis
Eriolarynx_iochromoides
Eriolarynx_lorentzii
Exodeconus_flavus
Exodeconus_integrifolius
Exodeconus_pusillus
Fabiana_bryoides
Fabiana_densa
Fabiana_denudata
Fabiana_foliosa
Fabiana_friesii
Fabiana_imbricata
Fabiana_nana
Fabiana_patagonica
Fabiana_peckii
Fabiana_punensis
Fabiana_ramulosa
Fabiana_squamata
Fabiana_stephanii
Fabiana_viscosa
Jaborosa_ameghinoi
Jaborosa_bergii
Jaborosa_cabrerae
Jaborosa_caulescens
Jaborosa_chubutensis
Jaborosa_integrifolia
Jaborosa_kurtzii
Jaborosa_laciniata
Jaborosa_lanigera
Jaborosa_leucotricha
Jaborosa_magellanica
Jaborosa_odonelliana
Jaborosa_oxipetala
Jaborosa_parviflora
Jaborosa_reflexa
Jaborosa_riojana
Jaborosa_rotacea
Jaborosa_runcinata
Jaborosa_sativa
Jaborosa_squarrosa
Jaborosa_volkmannii
Latua_pubiflora
Leptoglossis_linifolia
Lycianthes_asarifolia
Lycianthes_fasciculata
Lycianthes_lycioides
Lycianthes_pauciflora
Lycianthes_rantonnetii
Lycium_ameghinoi
Lycium_americanum
Lycium_athium
Lycium_boerhaviaefolium
Lycium_bridgesii
Lycium_cestroides
Lycium_chanar
Lycium_chilense
Lycium_ciliatum
Lycium_cuneatum
Lycium_cyathiforme
Lycium_deserti
Lycium_distichum
Lycium_elongatum
Lycium_fuscum
Lycium_gilliesianum
Lycium_glomeratum
Lycium_humile
Lycium_infaustum
Lycium_leiostemum
Lycium_minutifolium
Lycium_morongii
Lycium_nodosum
Lycium_rachidocladum
Lycium_repens
Lycium_schreiteri
Lycium_stenophyllum
Lycium_tenuispinosum
Lycium_vimineum
Melananthus_multiflorus
Nicandra_physalodes
Nicotiana_acaulis
Nicotiana_acuminata
Nicotiana_alata
Nicotiana_ameghinoi
Nicotiana_bonariensis
Nicotiana_corymbosa
Nicotiana_glauca
Nicotiana_langsdorfii
Nicotiana_linearis
Nicotiana_longibracteata
Nicotiana_longiflora
Nicotiana_miersii
Nicotiana_noctiflora
Nicotiana_otophora
Nicotiana_paa
Nicotiana_pauciflora
Nicotiana_petunioides
Nicotiana_plumbaginifolia
Nicotiana_solanifolia
Nicotiana_spegazzini
Nicotiana_sylvestris
Nicotiana_undulata
Nierembergia_aristata
Nierembergia_browallioides
Nierembergia_calycina
Nierembergia_ericoides
Nierembergia_graveolens
Nierembergia_linariaefolia
Nierembergia_micrantha
Nierembergia_pinifolia
Nierembergia_pulchella
Nierembergia_repens
Nierembergia_rigida
Nierembergia_rivularis
Nierembergia_scoparia
Nierembergia_tandilensis
Nierembergia_tucumanensis
Nierembergia_veitchii
Nolana_acuminata
Nolana_adansonii
Nolana_albescens
Nolana_aplocaryoides
Nolana_baccata
Nolana_balsamiflua
Nolana_carnosa
Nolana_clivicola
Nolana_coelestis
Nolana_crassulifolia
Nolana_dianae
Nolana_diffusa
Nolana_divaricata
Nolana_elegans
Nolana_filifolia
Nolana_foliosa
Nolana_glauca
Nolana_gracillima
Nolana_incana
Nolana_inconspicua
Nolana_intonsa
Nolana_jaffuelii
Nolana_lachimbensis
Nolana_leptophylla
Nolana_linearifolia
Nolana_lycioides
Nolana_mollis
Nolana_onoana
Nolana_paradoxa
Nolana_parviflora
Nolana_patachensis
Nolana_patula
Nolana_peruviana
Nolana_philippiana
Nolana_pterocarpa
Nolana_ramosissima
Nolana_reichei
Nolana_rhombifolia
Nolana_rostrata
Nolana_rupicola
Nolana_salsoloides
Nolana_sedifolia
Nolana_sessiliflora
Nolana_sphaerophylla
Nolana_stenophylla
Nolana_tarapacana
Nolana_tocopillensis
Nolana_villosa
Nolana_werdermannii
Pantacantha_ameghinoi
Petunia_axillaris
Petunia_correntina
Petunia_inflata
Petunia_integrifolia
Petunia_interior
Petunia_occidentalis
Petunia_patagonica
Petunia_scheideana
Physalis_angulata
Physalis_lagascae
Physalis_pruinosa
Physalis_pubescens
Physalis_subilsiana
Physalis_victoriana
Physalis_viscosa
Reyesia_chilensis
Reyesia_juniperoides
Reyesia_parviflora
Salpichroa_lehmanni
Salpichroa_origanifolia
Salpichroa_scandens
Salpichroa_tristis
Salpiglossis_sinuata
Salpiglossis_spinescens
Schizanthus_alpestris
Schizanthus_candidus
Schizanthus_carlomunozii
Schizanthus_coccineus
Schizanthus_fallax
Schizanthus_grahamii
Schizanthus_hookeri
Schizanthus_integrifolius
Schizanthus_lacteus
Schizanthus_laetus
Schizanthus_litoralis
Schizanthus_nutantiflorus
Schizanthus_parvulus
Schizanthus_pinnatus
Schizanthus_porrigens
Schizanthus_splendens
Schwenckia_americana
Schwenckia_grandiflora
Sclerophylax_adnatifolia
Sclerophylax_arnottii
Sclerophylax_caducifructus
Sclerophylax_cocuccii
Sclerophylax_cuyanus
Sclerophylax_cynocrambe
Sclerophylax_difulvioi
Sclerophylax_hunzikeri
Sclerophylax_kurtzii
Sclerophylax_lorentzianus
Sclerophylax_ruiz-lealii
Sclerophylax_spinescens
Sclerophylax_tenuicaulis
Sclerophylax_trispermus
Sessea_regnellii
Sessea_vestioides
Solanum_abutiloides
Solanum_acaule
Solanum_adscendens
Solanum_aenictum
Solanum_albidum
Solanum_aligerum
Solanum_aloysiifolium
Solanum_alphonsei
Solanum_alternatopinnatum
Solanum_americanum
Solanum_amygdalifolium
Solanum_angustifidum
Solanum_annuum
Solanum_argentinum
Solanum_aridum
Solanum_atriplicifolium
Solanum_atropurpureum
Solanum_berthaultii
Solanum_betaceum
Solanum_boliviense
Solanum_bonariense
Solanum_brachyantherum
Solanum_brevicaule
Solanum_caavurana
Solanum_caesium
Solanum_calileguae
Solanum_chacoense
Solanum_chenopodioides
Solanum_chilense
Solanum_cochabambense
Solanum_commersonii
Solanum_compressum
Solanum_comptum
Solanum_concarense
Solanum_confusum
Solanum_consimile
Solanum_coquimbense
Solanum_corymbiflorum
Solanum_crispum
Solanum_cylindricum
Solanum_delicatulum
Solanum_delitescens
Solanum_didymum
Solanum_echegarayi
Solanum_elaeagnifolium
Solanum_endoadenium
Solanum_etuberosum
Solanum_euacanthum
Solanum_fiebrigii
Solanum_fragile
Solanum_furcatum
Solanum_fusiforme
Solanum_gilioides
Solanum_glandulosipilosum
Solanum_glaucophyllum
Solanum_grandidentatum
Solanum_granulosum-leprosum
Solanum_guaraniticum
Solanum_hasslerianum
Solanum_heleonastes
Solanum_herba-bona
Solanum_hieronymi
Solanum_hirtellum
Solanum_homalospermum
Solanum_huayavillense
Solanum_hunzikeri
Solanum_indivisum
Solanum_infundibuliforme
Solanum_julocrotonoides
Solanum_juvenale
Solanum_kurtzianum
Solanum_laxum
Solanum_lycopersicoides
Solanum_maglia
Solanum_malmeanum
Solanum_marmoratum
Solanum_maturecalvans
Solanum_medians
Solanum_michaelis
Solanum_microdontum
Solanum_montanum
Solanum_mortonii
Solanum_multispinum
Solanum_neei
Solanum_neorossii
Solanum_nitidibaccatum
Solanum_nitidum
Solanum_olympicum
Solanum_palinacanthum
Solanum_palitans
Solanum_palustre
Solanum_paniculatum
Solanum_paposanum
Solanum_paucidens
Solanum_pedersenii
Solanum_pennellii
Solanum_peruvianum
Solanum_physalidicalyx
Solanum_physalifolium
Solanum_pilcomayense
Solanum_pimpinellifolium
Solanum_pinnatum
Solanum_platense
Solanum_platycypellon
Solanum_polyphyllum
Solanum_profusum
Solanum_pseudocapsicum
Solanum_pseudoquina
Solanum_pygmaeum
Solanum_radicans
Solanum_ramulosum
Solanum_reductum
Solanum_remyanum
Solanum_riojense
Solanum_riparium
Solanum_robustum
Solanum_salamancae
Solanum_salicifolium
Solanum_sanctae-catharinae
Solanum_sarrachoides
Solanum_schlechtendalianum
Solanum_sciadostylis
Solanum_sinuatiexcisum
Solanum_sinuatirecurvum
Solanum_sisymbriifolium
Solanum_sitiens
Solanum_stuckertii
Solanum_symmetricum
Solanum_tenuispinum
Solanum_tiinae
Solanum_toldense
Solanum_trachytrichium
Solanum_trichoneuron
Solanum_triflorum
Solanum_trinominum
Solanum_tripartitum
Solanum_tucumanense
Solanum_turneroides
Solanum_tweedieanum
Solanum_uncinellum
Solanum_vaillantii
Solanum_valdiviense
Solanum_venturii
Solanum_vernei
Solanum_viarum
Solanum_weddellii
Solanum_woodii
Solanum_zuloagae
Vassobia_breviflora
Vestia_foetida
