# Supplementary material for: Diversity and Conservation Gap Analysis of the Solanaceae of Southern South America
Source: Front Plant Sci. 2022 May 17;13:854372. doi: 10.3389/fpls.2022.854372 (PMC9152431; doi:10.3389/fpls.2022.854372)
Supplement: Supplementary file 2 [file Table_2.XLS]

## Sheet: Hoja1
OBJECTID,N,10,0	NOMBRE,C,200	Propiedad,C,254	OBJECTID_1,N,9,0	FID_1,N,9,0	COUNT,N,9,0	MIN,N,9,0	MAX,N,9,0	RANGE,N,9,0	MEAN,N,13,11
1	MONUMENTO NATURAL CERRO ÐIELOL	Fiscal	1	0	2	71	71	0	71
3	MONUMENTO NATURAL CONTULMO	Fiscal	2	2	2	28	40	12	34
4	MONUMENTO NATURAL CUEVA DEL MILODON	No Fiscal	3	3	3	15	20	5	18.3333
5	MONUMENTO NATURAL DOS LAGUNAS	Fiscal	4	4	5	15	21	6	18.6
9	MONUMENTO NATURAL LAGUNA DE LOS CISNES	Fiscal	5	8	34	14	40	26	19.6176
10	MONUMENTO NATURAL LAHUEN ÐADI	No Fiscal	6	9	4	28	40	12	34
12	MONUMENTO NATURAL PAPOSO NORTE	Fiscal	7	11	90	20	34	14	26.7778
13	MONUMENTO NATURAL PICHASCA	Fiscal	8	12	2	28	34	6	31
14	MONUMENTO NATURAL QUEBRADA DE CARDONES	Fiscal	9	13	140	28	34	6	31.3857
15	MONUMENTO NATURAL SALAR DE SURIRE	Fiscal	10	14	131	6	13	7	7.70992
16	PARQUE NACIONAL ALBERTO DE AGOSTINI	Fiscal	11	15	20653	0	31	31	7.26509
17	PARQUE NACIONAL ALERCE ANDINO	Fiscal	12	16	611	7	34	27	20.9722
18	PARQUE NACIONAL ALERCE COSTERO	Fiscal	13	17	380	17	35	18	24.6158
20	PARQUE NACIONAL BERNARDO OHIGGINS	Fiscal	14	19	61054	0	36	36	7.27716
22	PARQUE NACIONAL CHILOE	Fiscal	15	21	647	18	28	10	20.9938
23	PARQUE NACIONAL CONGUILLIO	Fiscal	16	22	876	17	40	23	23.5308
24	PARQUE NACIONAL FRAY JORGE	Fiscal	17	23	102	28	40	12	36.2941
25	PARQUE NACIONAL HUERQUEHUE	Fiscal	18	24	174	15	34	19	21.4425
27	PARQUE NACIONAL LA CAMPANA	Fiscal	19	26	105	21	39	18	28.8857
28	PARQUE NACIONAL LAGUNA LAJA	Fiscal	20	27	232	10	29	19	14.0086
29	PARQUE NACIONAL LAGUNA SAN RAFAEL	Fiscal	21	28	28080	0	26	26	4.13476
30	PARQUE NACIONAL LAUCA	Fiscal	22	29	1720	6	26	20	8.41628
31	PARQUE NACIONAL LLANOS DE CHALLE	Fiscal	23	30	585	12	37	25	19.7128
32	PARQUE NACIONAL LLULLAILLACO	Fiscal	24	31	3442	6	30	24	24.3812
33	PARQUE NACIONAL MORRO MORENO	Fiscal	25	32	73	21	28	7	26.8493
34	PARQUE NACIONAL NAHUELBUTA	Fiscal	26	33	97	20	31	11	23.3299
35	PARQUE NACIONAL NEVADO DE TRES CRUCES	Fiscal	27	34	732	8	30	22	18.7281
36	PARQUE NACIONAL PALI AIKE	Fiscal	28	35	95	10	16	6	12.8947
37	PARQUE NACIONAL PALMAS DE COCAL┴N	No Fiscal	29	36	51	21	32	11	27.2353
38	PARQUE NACIONAL PAN DE AZUCAR	Fiscal	30	37	542	9	21	12	17.2657
39	PARQUE NACIONAL PUYEHUE	Fiscal	31	38	1771	0	34	34	17.2095
40	PARQUE NACIONAL QUEULAT	Fiscal	32	39	2581	0	26	26	8.05385
41	PARQUE NACIONAL RADAL SIETE TAZAS	Fiscal	33	40	61	21	28	7	23.9836
42	PARQUE NACIONAL TOLHUACA	Fiscal	34	41	81	21	21	0	21
43	PARQUE NACIONAL TORRES DEL PAINE	Fiscal	35	42	3777	0	21	21	3.00688
44	PARQUE NACIONAL VICENTE PEREZ ROSALES	Fiscal	36	43	3510	1	34	33	19.014
45	PARQUE NACIONAL VILLARRICA	Fiscal	37	44	806	10	42	32	19.8834
46	PARQUE NACIONAL VOLCAN ISLUGA	Fiscal	38	45	2104	0	21	21	9.43061
47	PARQUE NACIONAL YENDEGAIA	Fiscal	39	46	2191	0	18	18	4.65176
48	RESERVA NACIONAL RIO SIMPSON	Fiscal	40	47	678	7	21	14	13.3555
49	RESERVA NACIONAL MOCHO-CHOSHUENCO	Fiscal	41	48	115	21	34	13	21.2
50	RESERVA NACIONAL ALTO BIOBIO	Fiscal	42	49	462	4	26	22	13.3506
51	RESERVA NACIONAL ALTOS DE LIRCAY	No Fiscal	43	50	164	18	25	7	20.3476
52	RESERVA NACIONAL ALTOS DE PEMEHUE	Fiscal	44	51	270	17	54	37	29.7741
53	RESERVA NACIONAL CHINA MUERTA	Fiscal	45	52	128	23	35	12	24.6875
54	RESERVA NACIONAL COYHAIQUE	Fiscal	46	53	44	15	46	31	22.5455
55	RESERVA NACIONAL EL YALI	Fiscal	47	54	8	34	40	6	37.75
56	RESERVA NACIONAL FEDERICO ALBERT	Fiscal	48	55	1	34	34	0	34
57	RESERVA NACIONAL FUTALEUFU	Fiscal	49	56	209	4	20	16	8.23923
58	RESERVA NACIONAL ISLA MOCHA	Fiscal	50	57	31	6	26	20	13.4194
59	RESERVA NACIONAL KATALALIXAR	Fiscal	51	58	8223	0	18	18	6.0208
60	RESERVA NACIONAL LA CHIMBA	Fiscal	52	59	30	28	65	37	39.8667
61	RESERVA NACIONAL LAGO CARLOTA	Fiscal	53	60	441	6	12	6	6.54875
62	RESERVA NACIONAL LAGO LAS TORRES	Fiscal	54	61	269	6	21	15	10.461
63	RESERVA NACIONAL LAGO PALENA	Fiscal	55	62	624	0	7	7	1.80769
64	RESERVA NACIONAL LAGO PEÐUELAS	Fiscal	56	63	135	21	59	38	29.4667
65	RESERVA NACIONAL LAGO ROSSELOT	Fiscal	57	64	201	1	7	6	3.53731
66	RESERVA NACIONAL LAGUNA DE TORCA	Fiscal	58	65	9	34	34	0	34
67	RESERVA NACIONAL LAGUNA PARRILLAR	Fiscal	59	66	434	3	15	12	5.79724
68	RESERVA NACIONAL LAS CHINCHILLAS	Fiscal	60	67	57	21	40	19	28.6491
69	RESERVA NACIONAL LAS GUAITECAS	Fiscal	61	68	14759	1	14	13	6.3423
70	RESERVA NACIONAL LAS VICUÐAS	Fiscal	62	69	2564	0	21	21	8.43292
71	RESERVA NACIONAL LLANQUIHUE	Fiscal	63	70	567	14	34	20	23.3051
72	RESERVA NACIONAL LOS BELLOTOS	No Fiscal	64	71	7	32	39	7	34.8571
74	RESERVA NACIONAL LOS QUEULES	No Fiscal	65	72	1	28	28	0	28
75	RESERVA NACIONAL MAGALLANES	Fiscal	66	73	424	9	54	45	17.8066
76	RESERVA NACIONAL MALALCAHUELLO	Fiscal	67	74	203	28	46	18	31.7241
77	RESERVA NACIONAL MALLECO	Fiscal	68	75	240	21	34	13	21.2542
78	RESERVA NACIONAL NALCAS	Fiscal	69	76	299	10	40	30	25.1605
79	RESERVA NACIONAL NONGUEN	Fiscal	70	77	42	48	78	30	55.4048
80	RESERVA NACIONAL ÐUBLE	Fiscal	71	78	1083	1	40	39	16.8476
81	RESERVA NACIONAL PAMPA DEL TAMARUGAL	Fiscal	72	79	1242	6	29	23	14.0862
83	RESERVA NACIONAL RADAL SIETE TAZAS	Fiscal	73	81	15	25	32	7	28.0667
84	RESERVA NACIONAL RALCO	Fiscal	74	82	191	15	54	39	23.9215
85	RESERVA NACIONAL RIO BLANCO	Fiscal	75	83	73	28	67	39	39.2603
86	RESERVA NACIONAL RIO CIPRESES	Fiscal	76	84	547	21	39	18	28.0219
87	RESERVA NACIONAL RIO CLARILLO	No Fiscal	77	85	179	3	20	17	13.6145
88	RESERVA NACIONAL ROBLER═A DEL COBRE DE LONCHA	No Fiscal	78	86	87	21	39	18	29.4138
89	RESERVA NACIONAL TRAPANANDA	Fiscal	79	87	39	15	15	0	15
90	RESERVA NACIONAL VILLARRICA	Fiscal	80	88	675	7	42	35	17.0044
91	RESERVA NACIONAL LOS FLAMENCOS	Fiscal	81	89	946	0	13	13	7.36892
92	RESERVA NACIONAL LOS RUILES	Fiscal	82	90	1	39	39	0	39
93	MONUMENTO NATURAL EL MORADO	Fiscal	83	91	41	10	16	6	13.9268
94	PARQUE NACIONAL PUMAL═N	Fiscal	84	92	6291	1	23	22	5.34605
96	PARQUE NACIONAL HORNOPIR╔N	Fiscal	85	94	1035	1	23	22	5.857
97	PARQUE NACIONAL CORCOVADO	Fiscal	86	95	6390	1	20	19	3.74664
98	PARQUE NACIONAL CERRO CASTILLO	Fiscal	87	96	2400	0	35	35	9.97583
99	PARQUE NACIONAL ISLA MAGDALENA	Fiscal	88	97	3181	6	20	14	7.13141
100	PARQUE NACIONAL MELIMOYU	Fiscal	89	98	1607	1	29	28	5.93591
103	RERSERVA NACIONAL KAW╔SQAR	Fiscal	90	100	6800	6	21	15	9.04559
104	PARQUE NACIONAL KAWESKAR	Fiscal	91	101	39670	3	36	33	9.1298
105	PARQUE NACIONAL PATAGONIA	Fiscal	92	102	5150	1	31	30	9.67748
106	RESERVA NACIONAL LOS HUEMUELES DE NIBLINTO	Fiscal	93	103	29	21	26	5	21.1724
									19.7479
