# Supplementary material for: Diversity and Conservation Gap Analysis of the Solanaceae of Southern South America
Source: Front Plant Sci. 2022 May 17;13:854372. doi: 10.3389/fpls.2022.854372 (PMC9152431; doi:10.3389/fpls.2022.854372)
Supplement: Supplementary file 3 [file Table_3.XLS]

## Sheet: Hoja1
gid,N,10,0	entidad,N,19,11	fna,C,150	OBJECTID,N,9,0	FID_1,N,9,0	COUNT,N,9,0	MIN,N,9,0	MAX,N,9,0	RANGE,N,9,0	MEAN,N,13,11
303	0	Parque Natural Municipal Ribera Norte	261	301	1	87	87	0	87
181	0	Parque Provincial Pereyra Iraola	183	195	68	63	83	20	74.0735
304	0	Reserva Natural Municipal del Pilar	265	309	2	70	70	0	70
262	0	Reserva de Bi¾sfera Pereyra Iraola	242	274	75	35	76	41	60.1333
287	0	Reserva P·blica Bosques Protectores	258	296	22	53	75	22	58.0455
162	0	Parque Natural y Paisaje Protegido Loma de las Tapias	180	192	77	28	76	48	55.2338
285	0	Reserva Natural Municipal Isla de las Damas	257	295	19	53	65	12	55.2105
247	0	Reserva Natural de la Defensa La Calera	230	258	192	21	84	63	55.0938
26	0	Paisaje Protegido AndrÚs Giai (Refugio de Animales Silvestres G³irß Oga)	46	49	1	54	54	0	54
160	0	Parque Provincial Presidente Sarmiento	178	190	13	45	58	13	53.0769
44	0	Refugio Privado de Vida Silvestre Chachi	62	67	1	53	53	0	53
50	0	Reserva Privada Ingeniero Barney	66	72	1	48	48	0	48
135	0	Reserva Provincial Humedal Caleta Olivia	150	161	2	48	48	0	48
100	0	Parque Escolar Rural Enrique Berduc - Parque General San MartÝn	126	136	7	46	59	13	47.8571
294	0	┴rea de Uso Limitado Bajo Protecci¾n Especial Islas Cormorßn y Justicia	249	285	2	46	46	0	46
176	0	Parque Municipal Zanj¾n de Loreto	188	202	18	23	53	30	44.7778
25	0	Parque Provincial de la Araucaria	45	48	2	43	43	0	43
279	0	Monumento Natural Puente del Inca	238	268	7	30	50	20	41.2857
78	0	Refugio Privado de Vida Silvestre La Aurora del Palmar	100	109	29	23	50	27	40.4483
82	0	Parque Nacional Ciervo de los Pantanos	106	115	74	28	62	34	39.9459
161	0	Parque Natural y Paisaje Protegido Afloramientos Limo arcillosos	179	191	9	21	51	30	38.4444
183	0	Reserva de Bi¾sfera Laguna Oca del RÝo Paraguay	191	207	157	23	65	42	36.9936
153	0	Reserva Natural Divisadero Largo	171	183	7	23	50	27	36.2857
79	0	Reserva Geol¾gica, Paleontol¾gica y Arqueol¾gica Pehuen C¾ - Monte Hermoso	101	110	106	23	76	53	36.1887
250	0	Reserva Natural ═ctica Corpus	232	261	15	28	43	15	35
22	0	Reserva Privada Santa MarÝa del Aguaray MinÝ	38	40	1	34	34	0	34
204	0	Reserva Costa Atlßntica de Tierra del Fuego	174	186	1310	13	55	42	33.6282
180	0	Reserva de Bi¾sfera Parque Costero del Sur	190	205	370	20	50	30	33.4216
190	0	Sitio Ramsar Palmar Yatay	201	217	278	23	56	33	32.6403
242	0	Reserva Natural de la Defensa Ascochinga	228	254	50	21	48	27	31.84
254	0	Parque Universitario Sierra de San Javier	235	265	182	21	64	43	31.3297
59	0	Parque Provincial Puerto PenÝnsula	60	64	87	28	34	6	31.2414
169	0	Monumento Natural Bosque Petrificado Valcheta	158	170	1	31	31	0	31
188	0	Sitio Ramsar Glaciar Vinciguerra y Turberas Asociadas	199	215	40	20	45	25	30.125
66	0	Reserva Permanente Lote 5B Carabajal	86	94	13	30	30	0	30
142	0	Parque Provincial Aconcagua	156	168	909	23	50	27	29.978
167	0	Reserva Provincial Natural Embalse Casa de Piedra	105	114	131	15	36	21	29.8626
37	0	Reserva de Uso M·ltiple Cuartel Victoria	55	59	5	21	32	11	29.8
238	0	Parque y Reserva Nacional Iguaz·	225	251	756	17	54	37	29.4722
278	0	Reserva PaisajÝstica Natural y Cultural Protegida El Manzano Hist¾rico	254	292	13	23	30	7	28.9231
109	0	Reserva HÝdrica Natural La Quebrada	128	138	56	21	42	21	28.8571
189	0	Sitio Ramsar Jaaukanigßs	200	216	5887	15	90	75	28.664
246	0	Reserva Natural de la Defensa Puerto PenÝnsula	229	257	112	28	34	6	28.6429
186	0	Sitio Ramsar Humedales Chaco	194	210	6179	15	93	78	28.6207
230	0	Parque Nacional Pre - Delta	221	245	36	28	40	12	28.3333
217	0	Parque Nacional RÝo Pilcomayo	13	12	652	21	48	27	28.3144
286	0	Reserva Provincial Isla del Cerrito	18	17	158	20	48	28	28.2342
34	0	Refugio Privado de Vida Silvestre Chancay	39	41	5	28	28	0	28
32	0	Refugio de Vida Silvestre Timb¾ Gigante	51	54	3	28	28	0	28
47	0	Reserva Privada Puerto San Juan	64	70	4	28	28	0	28
57	0	Parque Provincial Guarambocß	73	80	27	28	28	0	28
149	0	Centro Biol¾gico de Fauna Silvestre Pilagß - Zoo	167	179	8	28	28	0	28
295	0	Reserva Natural Provincial de Uso M·ltiple Isla Botija	263	303	26	28	28	0	28
312	0	Reserva Natural Provincial de Objetivo Definido Botßnico Barranca Norte	271	318	2	28	28	0	28
330	0	Reserva de Bi¾sfera Delta del Paranß	279	328	1178	18	39	21	27.7759
256	0	Reserva Natural Estricta La Angostura	215	238	15	25	39	14	27.5333
253	0	Reserva Natural Aguas Chiquitas	234	264	44	26	34	8	27.3636
178	0	Reserva de Bi¾sfera Parque Atlßntico Mar Chiquita	164	176	442	13	56	43	27.1991
74	0	Reserva de Pesca Boca del RÝo Bermejo:	96	105	5	26	28	2	26.8
255	0	Reserva Natural Los Sosa	236	266	17	21	28	7	26.7647
21	0	Parque Provincial Salto Encantado del Valle del Arroyo Cu±ß Pir·	42	45	169	15	57	42	26.6923
309	0	Reserva Natural Provincial Integral y de Objetivo Definido BahÝa de Samboromb¾n	268	315	5179	6	76	70	26.5024
40	0	Parque Provincial Ingeniero Agr¾nomo Roberto Cametti	58	62	2	26	26	0	26
56	0	Parque Provincial Grupo de la Isla Grande del Iguaz· Superior	72	79	2	26	26	0	26
283	0	Paisaje Protegido Lago Urugua-Ý	16	15	153	21	39	18	25.7386
177	0	Reserva de Bi¾sfera PenÝnsula ValdÚs	159	171	14083	13	83	70	25.6935
198	0	Reserva Provincial Cabo VÝrgenes	206	226	20	25	30	5	25.5
62	0	Refugio Privado de Vida Silvestre San Miguel de la Frontera Premidia S.A.	79	86	65	21	32	11	25.4615
76	0	Reserva de Pesca Puerto Dalmacia	89	97	5	15	28	13	25.4
244	0	Reserva Natural de la Defensa BaterÝas - Charles Darwin	10	9	15	23	36	13	25.0667
28	0	Parque Provincial Moconß	47	50	13	25	25	0	25
58	0	Parque Provincial Yacuy	74	81	5	23	28	5	25
271	0	Reserva Provincial Aves Migratorias	244	277	3	25	25	0	25
104	0	Reserva Natural de Fauna Laguna La Felipa	19	18	17	18	38	20	24.9412
49	0	Reserva Privada Valle del Arroyo Cu±ß Pir·	65	71	74	21	48	27	24.9324
144	0	Parque Provincial Cord¾n del Plata	160	172	2459	16	50	34	24.8536
72	0	Reserva Natural Privada Villavicencio	70	77	868	23	30	7	24.8226
132	0	Monumento Natural Provincial Bloque Errßtico	142	153	51	18	38	20	24.7059
218	0	Reserva Natural Estricta San Antonio	210	231	4	21	28	7	24.5
90	0	┴rea Natural Protegida Cipresal de las Guaitecas	116	125	61	21	28	7	24.3279
65	0	Reserva Permanente e Intangible Finca Las Costas	85	93	110	21	54	33	23.8636
316	0	Reserva Natural Provincial de Objetivo Definido Educativo Arroyo El Durazno	274	322	6	23	28	5	23.8333
315	0	Reserva Natural Provincial de Uso M·ltiple BahÝa San Blas	273	321	44	16	36	20	23.7955
154	0	Reserva Natural Laguna La Salina	172	184	52	23	36	13	23.75
145	0	Parque Provincial Volcßn Tupungato	161	173	2572	3	36	33	23.5828
291	0	Reserva de Uso M·ltiple Alejandro Orloff - Saltitos	260	299	4	21	26	5	23.5
45	0	Reserva de Uso M·ltiple Cerro Azul	63	68	5	21	26	5	23
81	0	Reserva Natural Municipal Guardia del Juncal	103	112	3	23	23	0	23
170	0	Reserva de Uso M·ltiple Caleta de los Loros	184	196	18	23	23	0	23
6	0	Reserva Ecol¾gica Municipal de Uso M·ltiple SerranÝas del Zapla	26	26	481	15	65	50	22.8067
224	0	Parque Nacional Islas de Santa Fe	7	6	65	21	30	9	22.6308
257	0	Reserva Natural de la Defensa Quebrada del PortuguÚs	237	267	314	14	34	20	22.4618
258	0	Parque Provincial La Florida	239	269	211	16	40	24	22.3934
201	0	Reserva Natural Pichi Mahuida	195	211	105	13	33	20	22.381
110	0	Reserva HÝdrica Provincial Pampa de Achala	129	139	2111	9	40	31	22.3723
1	0	Parque Nacional Calilegua	21	20	977	9	48	39	22.3654
289	0	Reserva Natural Manejada de la Quebrada de Cafayate	20	19	1235	14	51	37	22.264
260	0	Parque y Reserva Nacional Aconquija	241	272	1852	6	40	34	21.8526
215	0	Parque Interjurisdiccional Marino Costero Patagonia Austral	83	90	94	13	41	28	21.734
54	0	Parque Provincial Uruz·	68	75	36	17	28	11	21.6389
3	0	Parque Provincial Potrero de Yala	23	22	22	21	21	0	21
33	0	Refugio Privado Itacuarahy	52	55	3	21	21	0	21
35	0	Reserva Privada Tomo	54	57	22	21	21	0	21
39	0	Reserva Privada El ParaÝso	57	61	8	21	21	0	21
41	0	Reserva de Vida Silvestre YaguaroundÝ	59	63	5	21	21	0	21
43	0	Parque Provincial de la Sierra Ingeniero Ra·l MartÝnez Crovetto	61	66	14	21	21	0	21
52	0	Reserva Privada La Ponderosa	67	74	2	21	21	0	21
138	0	Parque Provincial Fachinal	152	164	1	21	21	0	21
139	0	Reserva Privada Tupß Pojß	153	165	2	21	21	0	21
150	0	Reserva de Caza Laguna H·	168	180	19	21	21	0	21
274	0	Reserva Natural Provincial Cabo Blanco	251	288	19	21	21	0	21
259	0	Reserva Natural Santa Ana	240	271	261	15	34	19	20.9195
107	0	Refugio de Vida Silvestre BahÝa San Blas	109	118	1602	10	43	33	20.8683
7	0	┴rea Natural Protegida Provincial Los Diques	27	27	30	17	21	4	20.8667
306	0	Reserva Natural Provincial de Uso M·ltiple Laguna Salada Grande	266	312	4165	1	76	75	20.1491
75	0	Reserva de Pesca Arroyo RamÝrez	87	95	2	20	20	0	20
69	0	Monumento Natural Provincial Cerro Alcßzar	91	100	1	20	20	0	20
120	0	Monumento Natural Provincial Ca±ada Molina	94	103	3	20	20	0	20
73	0	Reserva de Pesca Boca de la Laguna Herradura	95	104	4	20	20	0	20
125	0	Reserva Natural TurÝstica Piedra Parada	145	156	1	20	20	0	20
239	0	Parque Nacional Mburucuyß	226	252	233	12	32	20	19.9914
91	0	┴rea Natural Protegida RÝo Azul - Lago Escondido	117	126	1202	4	46	42	19.9426
210	0	Parque y Reserva Nacional Laguna Blanca	75	82	167	8	25	17	19.9042
280	0	Reserva de Recursos y Reserva HÝdrica Natural Lagunas del Atuel	15	14	1841	10	30	20	19.7664
272	0	Reserva Natural Provincial BahÝa Laura	250	286	40	13	20	7	19.3
182	0	Reserva de Bi¾sfera YabotÝ	136	147	2351	10	39	29	19.1336
63	0	Parque Provincial Cumbres CalchaquÝes	80	87	1099	7	39	32	19.0946
187	0	Sitio Ramsar Lagunas de Guanacache, Desaguadero y del Bebedero	198	214	13306	3	65	62	18.8527
164	0	┴rea Natural Protegida Puerto Lobos	182	194	5	16	23	7	18.8
311	0	Reserva Provincial Natural Laguna de GuatrachÚ	270	317	80	8	53	45	18.7125
235	0	Portal Campo de los Alisos	222	248	214	15	34	19	18.6636
23	0	Parque Provincial Guardaparque Horacio Foerster	43	46	56	17	21	4	18.5
38	0	Monumento Natural Ingeniero Florencio de Basald·a	56	60	4	17	23	6	18.5
77	0	Reserva Natural Provincial ApipÚ Grande	99	108	66	12	34	22	18.4545
19	0	Reserva de Bi¾sfera de las Yungas	41	43	15745	3	84	81	18.3069
197	0	Reserva Provincial PenÝnsula de San Julißn	205	225	116	13	41	28	18.1724
327	0	Parque Provincial Pi±alito	247	281	49	17	23	6	18.102
307	0	Reserva Natural Provincial de Uso M·ltiple Arroyo Los Gauchos	267	313	1	18	18	0	18
98	0	Reserva de Uso M·ltiple El Gato y Lomas Limpias	124	133	1357	14	32	18	17.8732
155	0	Reserva Provincial Forestal y de Bi¾sfera Ðacunßn	173	185	189	10	30	20	17.8624
152	0	Parque Natural Provincial Pampa del Indio	170	182	290	17	26	9	17.8414
53	0	Parque Provincial Urugua-Ý	2	1	1105	10	29	19	17.6534
12	0	Patrimonio Mundial Cultural de la Humanidad Quebrada de Humahuaca	33	34	6770	3	61	58	17.5914
24	0	Parque Provincial Cruce Caballero	44	47	7	17	21	4	17.5714
88	0	Reserva Provincial Punta Gruesa	114	123	44	11	18	7	17.3636
232	0	Parque Nacional Campos del Tuy·	219	243	30	15	36	21	17.2667
95	0	Reserva Provincial de Uso M·ltiple RÝo Valdez	121	130	59	14	20	6	17.2542
124	0	Reserva Natural TurÝstica de Objetivo EspecÝfico Bosque Petrificado Sarmiento	144	155	31	15	28	13	17.1935
80	0	Parque Provincial Ernesto Tornquist - Sierra de la Ventana	102	111	107	11	31	20	17.0654
48	0	Reserva Privada Julißn Freaza	11	10	5	17	17	0	17
319	0	Reserva de Bi¾sfera Andino Norpatag¾nica	165	177	22547	1	81	80	16.9835
123	0	┴rea Natural Protegida Boca del ChimehuÝn	143	154	28	10	18	8	16.9643
237	0	Parque Nacional Chaco	224	250	192	14	39	25	16.9115
277	0	Reserva Provincial de Uso M·ltiple y Recreativa Natural Manzano - Portillo de Piuquenes	253	291	4419	3	30	27	16.7647
61	0	Reserva Forestal GuaranÝ	78	85	63	15	21	6	16.619
70	0	Paisaje Protegido Pedernal	92	101	262	11	35	24	16.3321
231	0	Reserva Natural Formosa	218	242	112	14	21	7	16.2232
27	0	Parque Provincial Esmeralda	49	52	413	10	28	18	16.1501
209	0	Parque Interjurisdiccional Marino Isla Ping³ino	29	30	11	15	21	6	16.0909
293	0	Monumento Natural de Angastaco	262	302	177	8	21	13	16.0565
157	0	Reserva Provincial Forestal y de Bi¾sfera Ðacunßn (Lote 11)	175	187	114	8	28	20	16
282	0	┴rea Provincial Natural Protegida de BahÝa San Antonio	256	294	4	16	16	0	16
174	0	Reserva Provincial de Flora y Fauna Acambuco	187	200	99	14	26	12	15.8384
192	0	Reserva de Uso M·ltiple Islas de Victoria	202	219	6003	7	87	80	15.718
136	0	Reserva Hidrogeol¾gica Meseta Espinosa y El Cord¾n	151	162	4479	8	56	48	15.6763
163	0	Reserva Provincial de Uso M·ltiple El Mangrullo	181	193	135	13	21	8	15.637
151	0	Reserva de Caza de Fauna Silvestre Agua Dulce	169	181	104	10	17	7	15.5
171	0	┴rea Provincial Natural Protegida Complejo Islotes Lobos	185	197	17	13	16	3	15.4706
96	0	Monumento Natural del Abra del Acay	122	131	487	13	30	17	15.3429
130	0	Reserva Provincial Pinturas Rupestres RÝo Chalia o Shehuen	140	151	240	13	20	7	15.1583
31	0	Refugio Privado de Vida Silvestre Aguaray-mÝ	50	53	40	15	20	5	15.125
30	0	Parque Provincial Esperanza	9	8	11	15	15	0	15
29	0	Parque Natural Municipal Lote C Huerto Municipal	48	51	1	15	15	0	15
60	0	Reserva Natural y Cultural Papel Misionero	77	84	137	15	15	0	15
147	0	Reserva Natural Caverna de las Brujas	163	175	1	15	15	0	15
275	0	Reserva Provincial Barco Hundido	252	289	53	15	15	0	15
310	0	Reserva Natural Provincial Integral y de Objetivo Definido Rinc¾n de Aj¾	269	316	11	15	15	0	15
134	0	┴rea de Uso CientÝfico Monte Loayza	71	78	161	13	15	2	14.9627
214	0	Parque y Reserva Nacional Monte Le¾n	82	89	1115	6	20	14	14.835
288	0	Refugio de Vida Silvestre Dragones	259	297	49	1	39	38	14.7143
84	0	Reserva Forestal Batea Mahuida	111	120	32	7	26	19	14.4688
94	0	Reserva Provincial de Uso M·ltiple Laguna Negra	120	129	27	14	20	6	14.4444
85	0	Reserva Natural TurÝstica Nant y Fall (Arroyo Las CaÝdas)	112	121	5	12	18	6	14.4
270	0	Reserva Natural Provincial RÝa de Puerto Deseado	248	284	59	8	48	40	14.3051
159	0	Reserva de Uso M·ltiple Sierra Pintada	177	189	66	11	18	7	14.2879
329	0	Reserva Ecol¾gica El Bagual	24	24	43	14	20	6	14.2326
202	0	Reserva Natural Silvestre Isla de los Estados y ArchipiÚlago de A±o Nuevo	196	212	692	14	14	0	14
114	0	Reserva Natural Provincial Ba±ado la Estrella	135	146	4781	4	43	39	13.9584
11	0	Reserva Natural Provincial Las Lancitas	32	33	126	12	23	11	13.8016
225	0	Parque Nacional El Impenetrable	213	235	1655	9	21	12	13.7927
185	0	Reserva Natural de Uso M·ltiple Ba±ados del RÝo Dulce y Laguna de Mar Chiquita	193	209	14593	0	65	65	13.734
211	0	Parque y Reserva Nacional LanÝn	76	83	6229	4	51	47	13.5566
200	0	Reserva Provincial Lagunas de Epulafquen	209	230	449	7	32	25	13.5212
112	0	Parque Natural Provincial y Reserva Forestal ChancanÝ	134	144	68	9	15	6	13.4118
156	0	Reserva Provincial FaunÝstica y FlorÝstica Telteca	132	142	539	11	18	7	13.3117
249	0	Reserva Natural de la Defensa Campo Garabato	231	260	36	10	29	19	13.2778
300	0	Reserva de Bi¾sfera Patagonia Azul	264	308	18535	0	41	41	13.1435
213	0	Parque Interjurisdiccional Marino Makenke	81	88	63	13	13	0	13
196	0	Reserva Natural TurÝstica de Objetivo EspecÝfico Punta Tombo	203	222	1	13	13	0	13
55	0	Reserva de Vida Silvestre Urugua-Ý	69	76	40	10	17	7	12.975
111	0	Reserva Provincial de Uso M·ltiple Salinas Grandes	133	143	2594	0	32	32	12.9406
102	0	Reserva Provincial de Flora y Fauna Parque Luro	98	107	144	8	23	15	12.8403
131	0	Reserva Natural de InterÚs Provincial Los Escarchados	141	152	40	6	20	14	12.475
241	0	Parque Nacional Los Cardones	227	253	834	8	36	28	12.452
119	0	Parque Provincial del Tromen	36	37	449	8	26	18	12.0022
322	0	Reserva Natural Provincial Iberß	214	237	7192	4	64	60	11.8826
5	0	Reserva Nacional Pizarro	25	25	109	9	28	19	11.844
184	0	Reserva de Bi¾sfera Riacho Teuquito	192	208	1111	7	32	25	11.8155
86	0	Reserva Provincial Lago Baggilt	113	122	28	7	12	5	11.6429
158	0	Reserva Provincial Forestal y de Bi¾sfera Ðacunßn (Lote 9)	176	188	220	8	16	8	11.5182
105	0	Reserva Forestal Natural Estancia Ralic¾	107	116	89	5	16	11	11.4944
14	0	Reserva de Bi¾sfera Laguna de los Pozuelos	37	38	4372	6	31	25	11.3939
313	0	Reserva Natural Provincial de Objetivos Definidos Mixtos Laguna Chasic¾	272	319	118	11	25	14	11.3559
236	0	Parque Nacional Traslasierra	223	249	1488	7	26	19	11.2527
143	0	Reserva Provincial HÝdrica Natural y de Paisaje Protegido Laguna del Diamante	157	169	2780	3	23	20	11.227
106	0	Reserva Natural Provincial de Uso M·ltiple BahÝa Blanca, BahÝa Falsa y BahÝa Verde	3	2	184	11	25	14	11.0761
133	0	Reserva Provincial Geol¾gica Laguna Azul	53	56	27	11	11	0	11
212	0	Parque y Reserva Nacional Los Alerces	12	11	4121	1	34	33	10.9515
222	0	Parque Nacional Tierra del Fuego	6	5	1404	4	45	41	10.7892
89	0	Reserva Coraz¾n de la Isla	115	124	2020	4	26	22	10.698
141	0	┴rea Natural Protegida Provincial del Sistema Domuyo	155	167	1345	3	28	25	10.568
117	0	Parque Natural Provincial Fuerte Esperanza	131	141	387	9	15	6	10.3798
2	0	Parque Nacional El Rey	22	21	510	3	21	18	10.3745
9	0	Reserva Municipal Natural y Cultural de Barrancas	28	29	20	10	16	6	10.3
168	0	┴rea Provincial Natural Protegida Valle Cretßcico	149	160	3645	0	53	53	10.2562
264	0	Reserva Natural Provincial de Uso M·ltiple Arroyo Zabala	243	276	8	6	23	17	10.25
116	0	Parque Provincial y Reserva de Uso M·ltiple Copo	130	140	1023	3	48	45	10.2053
83	0	Parque Provincial Copahue - Caviahue	108	117	425	7	31	24	10.1671
115	0	Reserva Provincial de Flora y Fauna Los Palmares	118	127	180	9	15	6	10.1333
233	0	Parque Nacional El Leoncito	220	244	1238	0	30	30	10.1292
71	0	┴rea Natural Protegida La CiÚnaga	93	102	183	8	15	7	10.0656
68	0	Parque Natural Valle FÚrtil	90	99	8475	1	50	49	9.96684
179	0	Reserva Natural Provincial y de Bi¾sfera Laguna Blanca	189	204	8861	0	20	20	9.77892
323	0	Reserva Nacional Iberß	275	324	106	4	25	21	9.58491
324	0	Parque Provincial Iberß	276	325	6936	3	31	28	9.58031
205	0	Parque y Monumento Natural Bosques Petrificados de Jaramillo	204	223	1356	1	28	27	9.27212
108	0	Reserva Cultural y Natural Cerro Colorado	127	137	40	7	14	7	9.2
18	0	Reserva Provincial de Fauna Los Andes	1	0	19573	0	43	43	9.04665
10	0	Monumento Natural Laguna de los Pozuelos	30	31	277	6	23	17	8.93863
146	0	Reserva Provincial de Paisaje Protegido Castillos de Pincheira	162	174	5	1	23	22	8.8
305	0	Parque Nacional Lihuel Calel	125	135	476	6	20	14	8.77941
166	0	Reserva Natural La Humada	110	119	87	6	13	7	8.73563
148	0	Refugio Privado de Vida Silvestre Los Morrillos	166	178	276	0	20	20	8.59058
216	0	Parque y Reserva Nacional Perito Moreno	84	91	2205	0	20	20	8.58821
13	0	Reserva Provincial de Fauna y Flora Olaroz - Cauchari	34	35	2306	0	26	26	8.12576
92	0	Reserva Forestal de Uso M·ltiple Lago EpuyÚn	14	13	297	1	20	19	8.02694
122	0	┴rea Natural Protegida Cuchillo - Curß	138	149	4	8	8	0	8
16	0	Sitio Ramsar Lagunas de Vilama	35	36	1987	6	15	9	7.96427
281	0	Reserva Provincial Fßunica Laguna de Llancanelo	255	293	1265	0	15	15	7.95336
219	0	Parque Nacional San Guillermo	211	232	2177	6	13	7	7.88103
328	0	Reserva Forestal Cha±y	278	327	76	7	20	13	7.85526
251	0	Reserva Provincial San Guillermo	233	262	10239	0	21	21	7.82088
220	0	Parque Nacional Sierra de las Quijadas	212	234	22	7	8	1	7.81818
97	0	Reserva de Uso M·ltiple Don Carmelo	123	132	542	1	15	14	7.79336
325	0	Parque Nacional Iberß	277	326	2415	4	29	25	7.76646
140	0	Refugio Provincial Laguna Brava	154	166	5608	0	15	15	7.10859
118	0	┴rea Provincial Natural Protegida La Payunia	31	32	9619	1	51	50	6.99335
101	0	Reserva Provincial Natural Limay Mahuida	97	106	109	6	13	7	6.57798
221	0	Parque Nacional Talampaya	5	4	2863	0	31	31	6.55327
207	0	Parque Nacional Copo	207	227	1542	3	20	17	6.20169
203	0	Sitio Ramsar Lagunas Altoandinas y Pune±as de Catamarca	197	213	5601	0	15	15	6.12551
227	0	Reserva Natural Silvestre El Rinc¾n	217	240	349	0	18	18	6.02006
17	0	Reserva Provincial Altoandina de la Chinchilla	40	42	2985	0	13	13	6.00536
103	0	Reserva Provincial Natural La Reforma	104	113	120	6	6	0	6
267	0	Reserva Natural TurÝstica de Objetivo EspecÝfico Laguna Aleusco	246	280	13	6	6	0	6
173	0	Parque Natural Provincial Loro Hablador	186	199	412	3	9	6	5.63592
266	0	Reserva Provincial La Pirßmide	245	279	86	3	9	6	4.81395
129	0	Paisaje Cultural Meseta del Lago Strobel	139	150	218	0	13	13	4.58257
121	0	Reserva Provincial de Uso M·ltiple Auca Mahuida	137	148	1124	1	15	14	4.36922
199	0	Reserva Provincial San Lorenzo	208	229	377	0	20	20	4.11141
226	0	Parque Nacional Patagonia	216	239	911	0	13	13	4.10099
128	0	Reserva Provincial Tucu - Tucu	148	159	3191	0	17	17	3.95456
67	0	Parque Provincial Ischigualasto	88	96	859	1	8	7	3.50175
126	0	┴rea Natural Protegida Meseta de Somuncurß	146	157	25040	0	30	30	3.37436
228	0	Parque y Reserva Nacional Los Glaciares	8	7	13091	0	26	26	2.54961
127	0	Patrimonio Mundial Cultural de la Humanidad Cueva de las Manos del RÝo Pinturas	147	158	41	0	6	6	2.4878
284	0	Reserva Provincial PenÝnsula de Magallanes	17	16	790	0	10	10	2.26582
93	0	Parque Provincial y Reserva Forestal RÝo Turbio	119	128	1121	1	14	13	1.36396
87	0	Reserva Provincial Lago del Desierto	4	3	999	0	15	15	1.15916
									20.1372
