# Supplementary material for: Diversity and Conservation Gap Analysis of the Solanaceae of Southern South America
Source: Front Plant Sci. 2022 May 17;13:854372. doi: 10.3389/fpls.2022.854372 (PMC9152431; doi:10.3389/fpls.2022.854372)
Supplement: Supplementary file 4 [file Data_Sheet_1.xlsx]

## Sheet: Final Database
COUNTRY	SOURCE	ID	TAXON	LATDEC	LONGDEC	GENERA	SPECIES
AR	ARG_IRIS	273364	Athenaea_fasciculata	-26.8731	-54.2306	Athenaea	fasciculata
AR	ARG_IRIS	370917	Athenaea_fasciculata	-26.7428	-54.2958	Athenaea	fasciculata
AR	ARG_IRIS	273370	Athenaea_fasciculata	-26.9147	-54.2242	Athenaea	fasciculata
AR	ARG_IRIS	367452	Athenaea_fasciculata	-26.9	-54.2	Athenaea	fasciculata
AR	ARG_IRIS	106785	Athenaea_fasciculata	-26.9164	-54.205	Athenaea	fasciculata
AR	ARG_IRIS	35569	Athenaea_fasciculata	-26.9	-54.3	Athenaea	fasciculata
AR	ARG_IRIS	14656	Athenaea_fasciculata	-26.85	-54.2167	Athenaea	fasciculata
AR	ARG_IRIS	7114	Athenaea_fasciculata	-26.6419	-53.96	Athenaea	fasciculata
AR	ARG_IRIS	2096	Athenaea_fasciculata	-26.0167	-53.7833	Athenaea	fasciculata
AR	ARG_IRIS	7097	Athenaea_fasciculata	-26.0592	-53.7319	Athenaea	fasciculata
AR	ARG_IRIS	487242	Benthamiella_azorella	-48.2383	-71.1947	Benthamiella	azorella
AR	ARG_IRIS	171096	Benthamiella_azorella	-49.7581	-72.0861	Benthamiella	azorella
AR	ARG_IRIS	171118	Benthamiella_azorella	-36.8	-70.5167	Benthamiella	azorella
AR	ARG_IRIS	171090	Benthamiella_azorella	-50.8197	-72.2278	Benthamiella	azorella
AR	ARG_IRIS	171108	Benthamiella_azorella	-50.7167	-71.9667	Benthamiella	azorella
AR	ARG_IRIS	171157	Benthamiella_azorella	-50.7333	-71.9667	Benthamiella	azorella
AR	ARG_IRIS	171098	Benthamiella_azorella	-46.6339	-70.7497	Benthamiella	azorella
AR	ARG_IRIS	428377	Benthamiella_azorella	-47.9111	-71.9483	Benthamiella	azorella
CL	Datos Virginia	171159	Benthamiella_azorella	-50.6217	-72.4946	Benthamiella	azorella
AR	ARG_Endémicas	155	Benthamiella_azorelloides	-43.4945	-70.3583	Benthamiella	azorelloides
AR	ARG_IRIS	158532	Benthamiella_azorelloides	-43.2106	-70.2403	Benthamiella	azorelloides
AR	ARG_IRIS	555269	Benthamiella_azorelloides	-33.6128	-69.5244	Benthamiella	azorelloides
AR	Datos Virginia	Libro Flora Argentina	Benthamiella_chubutensis	-43.8265	-67.9352	Benthamiella	chubutensis
AR	ARG_Endémicas	157	Benthamiella_graminifolia	-43.564	-70.3885	Benthamiella	graminifolia
AR	ARG_Endémicas	159	Benthamiella_graminifolia	-41.8216	-70.8607	Benthamiella	graminifolia
AR	ARG_Endémicas	156	Benthamiella_graminifolia	-37.075	-70.0853	Benthamiella	graminifolia
AR	ARG_Endémicas	158	Benthamiella_graminifolia	-37.0584	-70.0848	Benthamiella	graminifolia
AR	ARG_IRIS	158534	Benthamiella_graminifolia	-43.2106	-70.2403	Benthamiella	graminifolia
AR	ARG_IRIS	367985	Benthamiella_graminifolia	-36.8514	-70.2578	Benthamiella	graminifolia
AR	ARG_IRIS	158535	Benthamiella_lanata	-45.2244	-67.8192	Benthamiella	lanata
AR	ARG_IRIS	367988	Benthamiella_lanata	-45.7972	-68.0611	Benthamiella	lanata
CL	Datos Virginia	167274	Benthamiella_lanata	-50.6217	-72.4946	Benthamiella	lanata
AR	ARG_Endémicas	161	Benthamiella_longifolia	-51.446	-69.2719	Benthamiella	longifolia
AR	ARG_Endémicas	160	Benthamiella_longifolia	-50.3126	-72.2434	Benthamiella	longifolia
AR	ARG_Endémicas	164	Benthamiella_longifolia	-50.2628	-68.9749	Benthamiella	longifolia
AR	ARG_Endémicas	162	Benthamiella_longifolia	-49.305	-67.7561	Benthamiella	longifolia
AR	ARG_Endémicas	163	Benthamiella_longifolia	-47.5763	-67.2874	Benthamiella	longifolia
AR	ARG_Endémicas	165	Benthamiella_longifolia	-46.4138	-67.5826	Benthamiella	longifolia
AR	ARG_IRIS	367971	Benthamiella_longifolia	-48.8558	-68.3939	Benthamiella	longifolia
AR	ARG_IRIS	158288	Benthamiella_longifolia	-47.2186	-68.1433	Benthamiella	longifolia
AR	ARG_IRIS	171099	Benthamiella_longifolia	-49.7581	-72.0861	Benthamiella	longifolia
AR	ARG_IRIS	158537	Benthamiella_longifolia	-46.6339	-70.7497	Benthamiella	longifolia
AR	ARG_IRIS	275539	Benthamiella_longifolia	-50.2081	-68.3422	Benthamiella	longifolia
AR	ARG_IRIS	171117	Benthamiella_longifolia	-51.55	-69.3333	Benthamiella	longifolia
AR	ARG_IRIS	367968	Benthamiella_longifolia	-49.3069	-67.7297	Benthamiella	longifolia
AR	ARG_IRIS	171114	Benthamiella_nordenskioldii	-50.7333	-71.9667	Benthamiella	nordenskioldii
AR	ARG_IRIS	171124	Benthamiella_nordenskioldii	-51.5333	-72.0833	Benthamiella	nordenskioldii
AR	ARG_IRIS	171119	Benthamiella_nordenskioldii	-51.3786	-70.6161	Benthamiella	nordenskioldii
CL	CHILE	55736	Benthamiella_nordenskioldii	-51.5	-72.6167	Benthamiella	nordenskioldii
AR	ARG_IRIS	436390	Benthamiella_patagonica	-44.1822	-70.5406	Benthamiella	patagonica
AR	ARG_IRIS	171064	Benthamiella_patagonica	-49.9586	-69.6136	Benthamiella	patagonica
AR	ARG_IRIS	436394	Benthamiella_patagonica	-49.55	-71.1167	Benthamiella	patagonica
AR	ARG_IRIS	171100	Benthamiella_patagonica	-44.5	-70.5333	Benthamiella	patagonica
AR	ARG_IRIS	219622	Benthamiella_patagonica	-49.9356	-68.5708	Benthamiella	patagonica
AR	ARG_IRIS	436393	Benthamiella_patagonica	-44.55	-69.7667	Benthamiella	patagonica
AR	ARG_IRIS	428002	Benthamiella_patagonica	-45.8642	-68.1228	Benthamiella	patagonica
AR	ARG_IRIS	171112	Benthamiella_patagonica	-48.2211	-71.1172	Benthamiella	patagonica
AR	ARG_IRIS	171105	Benthamiella_patagonica	-45.2244	-67.8192	Benthamiella	patagonica
AR	ARG_IRIS	171076	Benthamiella_patagonica	-39.6247	-68.5975	Benthamiella	patagonica
AR	ARG_IRIS	171121	Benthamiella_patagonica	-50.6167	-69.3	Benthamiella	patagonica
AR	ARG_IRIS	171071	Benthamiella_patagonica	-51.4167	-69.8	Benthamiella	patagonica
AR	ARG_IRIS	171081	Benthamiella_patagonica	-50.7167	-71.9667	Benthamiella	patagonica
AR	ARG_IRIS	171078	Benthamiella_patagonica	-50.7333	-71.9667	Benthamiella	patagonica
AR	ARG_IRIS	171080	Benthamiella_patagonica	-51.5333	-72.0667	Benthamiella	patagonica
AR	ARG_IRIS	171092	Benthamiella_patagonica	-51.45	-69.8	Benthamiella	patagonica
AR	ARG_IRIS	451052	Benthamiella_patagonica	-50.8478	-72.2311	Benthamiella	patagonica
AR	ARG_IRIS	487518	Benthamiella_patagonica	-47.2181	-69.9997	Benthamiella	patagonica
AR	ARG_IRIS	171104	Benthamiella_patagonica	-44.3953	-66.1053	Benthamiella	patagonica
AR	ARG_IRIS	171086	Benthamiella_patagonica	-44.7056	-66.1069	Benthamiella	patagonica
AR	ARG_IRIS	171067	Benthamiella_patagonica	-46.6339	-70.7497	Benthamiella	patagonica
AR	ARG_IRIS	171065	Benthamiella_patagonica	-42.6278	-68.8978	Benthamiella	patagonica
AR	ARG_IRIS	171103	Benthamiella_patagonica	-45.295	-69.0567	Benthamiella	patagonica
AR	ARG_IRIS	219580	Benthamiella_patagonica	-47.8069	-72.0708	Benthamiella	patagonica
AR	ARG_IRIS	560561	Benthamiella_patagonica	-44.9744	-70.0906	Benthamiella	patagonica
AR	ARG_IRIS	367962	Benthamiella_patagonica	-47.0333	-66.6969	Benthamiella	patagonica
AR	ARG_IRIS	171066	Benthamiella_patagonica	-44.2	-70.3333	Benthamiella	patagonica
AR	ARG_IRIS	171072	Benthamiella_patagonica	-51.55	-69.3333	Benthamiella	patagonica
AR	ARG_IRIS	171079	Benthamiella_patagonica	-51.5167	-69.6833	Benthamiella	patagonica
AR	ARG_IRIS	171095	Benthamiella_patagonica	-48.3	-69.4833	Benthamiella	patagonica
AR	ARG_IRIS	171091	Benthamiella_patagonica	-47.2186	-68.1433	Benthamiella	patagonica
AR	ARG_IRIS	305401	Benthamiella_patagonica	-46.11	-71.6797	Benthamiella	patagonica
AR	ARG_IRIS	418681	Benthamiella_patagonica	-51.0092	-70.965	Benthamiella	patagonica
AR	ARG_IRIS	450709	Benthamiella_patagonica	-45.5939	-67.6406	Benthamiella	patagonica
AR	ARG_IRIS	418562	Benthamiella_patagonica	-48.2386	-71.1839	Benthamiella	patagonica
AR	ARG_IRIS	428367	Benthamiella_patagonica	-48.1792	-71.2656	Benthamiella	patagonica
AR	ARG_IRIS	428378	Benthamiella_patagonica	-47.9417	-71.8822	Benthamiella	patagonica
AR	ARG_IRIS	428256	Benthamiella_patagonica	-49.1553	-71.3008	Benthamiella	patagonica
AR	ARG_IRIS	171068	Benthamiella_patagonica	-40.9494	-66.3717	Benthamiella	patagonica
AR	ARG_IRIS	390264	Benthamiella_patagonica	-45.3128	-70.6642	Benthamiella	patagonica
CL	CHILE	153298	Benthamiella_patagonica	-46.85	-72.0167	Benthamiella	patagonica
AR	ARG_Endémicas	779	Benthamiella_pycnophylloides	-50.2853	-70.7039	Benthamiella	pycnophylloides
AR	ARG_Endémicas	778	Benthamiella_pycnophylloides	-46.9944	-67.2558	Benthamiella	pycnophylloides
AR	ARG_Endémicas	776	Benthamiella_pycnophylloides	-45.8718	-68.1258	Benthamiella	pycnophylloides
AR	ARG_Endémicas	777	Benthamiella_pycnophylloides	-45.8658	-68.1247	Benthamiella	pycnophylloides
AR	ARG_Endémicas	780	Benthamiella_pycnophylloides	-42.6857	-65.1373	Benthamiella	pycnophylloides
AR	ARG_IRIS	171225	Benthamiella_pycnophylloides	-47.2186	-68.1433	Benthamiella	pycnophylloides
AR	ARG_IRIS	171062	Benthamiella_pycnophylloides	-48.8558	-68.3939	Benthamiella	pycnophylloides
AR	ARG_IRIS	342702	Benthamiella_pycnophylloides	-45.2244	-67.8192	Benthamiella	pycnophylloides
AR	ARG_IRIS	171085	Benthamiella_pycnophylloides	-46.6339	-70.7497	Benthamiella	pycnophylloides
AR	ARG_IRIS	171075	Benthamiella_pycnophylloides	-48.4667	-67.45	Benthamiella	pycnophylloides
AR	ARG_IRIS	368047	Benthamiella_pycnophylloides	-45.8631	-67.475	Benthamiella	pycnophylloides
AR	ARG_IRIS	368006	Benthamiella_pycnophylloides	-49.3069	-67.7297	Benthamiella	pycnophylloides
AR	ARG_Endémicas	110	Benthamiella_skottsbergii	-50.443	-71.4643	Benthamiella	skottsbergii
AR	ARG_Endémicas	112	Benthamiella_skottsbergii	-50.0471	-69.0534	Benthamiella	skottsbergii
AR	ARG_Endémicas	111	Benthamiella_skottsbergii	-48.9275	-68.6225	Benthamiella	skottsbergii
AR	ARG_IRIS	171223	Benthamiella_skottsbergii	-50.75	-71.45	Benthamiella	skottsbergii
AR	ARG_IRIS	158539	Benthamiella_skottsbergii	-49.9586	-69.6136	Benthamiella	skottsbergii
AR	ARG_IRIS	171224	Benthamiella_skottsbergii	-48.8558	-68.3939	Benthamiella	skottsbergii
AR	ARG_Endémicas	113	Benthamiella_sorianoi	-50.7667	-72.0333	Benthamiella	sorianoi
AR	ARG_Endémicas	114	Benthamiella_sorianoi	-50.7314	-72.1536	Benthamiella	sorianoi
AR	ARG_Endémicas	115	Benthamiella_sorianoi	-50.3541	-72.7643	Benthamiella	sorianoi
AR	ARG_IRIS	171209	Benthamiella_sorianoi	-49.7581	-72.0861	Benthamiella	sorianoi
AR	ARG_IRIS	171222	Benthamiella_sorianoi	-50.7667	-72.2167	Benthamiella	sorianoi
AR	ARG_IRIS	158541	Benthamiella_sorianoi	-51.3786	-70.6161	Benthamiella	sorianoi
AR	ARG_IRIS	128710	Benthamiella_sorianoi	-53.6667	-68.45	Benthamiella	sorianoi
AR	ARG_Endémicas	75	Benthamiella_spegazziniana	-51.3995	-72.1001	Benthamiella	spegazziniana
AR	ARG_Endémicas	76	Benthamiella_spegazziniana	-49.4891	-71.0221	Benthamiella	spegazziniana
AR	ARG_Endémicas	74	Benthamiella_spegazziniana	-48.2386	-71.1839	Benthamiella	spegazziniana
AR	ARG_IRIS	158542	Benthamiella_spegazziniana	-51.3786	-70.6161	Benthamiella	spegazziniana
AR	ARG_IRIS	171221	Benthamiella_spegazziniana	-51.45	-72.1	Benthamiella	spegazziniana
AR	ARG_IRIS	134075	Bouchetia_anomala	-26.6667	-61.4	Bouchetia	anomala
AR	ARG_IRIS	494432	Bouchetia_anomala	-29.0808	-60.4236	Bouchetia	anomala
AR	ARG_IRIS	494435	Bouchetia_anomala	-30.1586	-61.3728	Bouchetia	anomala
AR	ARG_IRIS	521238	Bouchetia_anomala	-28.2081	-56.2281	Bouchetia	anomala
AR	ARG_IRIS	133807	Bouchetia_anomala	-26.6667	-60.3667	Bouchetia	anomala
AR	ARG_IRIS	521233	Bouchetia_anomala	-30.2214	-57.8569	Bouchetia	anomala
AR	ARG_IRIS	130176	Bouchetia_anomala	-24.8381	-59.9942	Bouchetia	anomala
AR	ARG_IRIS	102116	Bouchetia_anomala	-26.3136	-60.4781	Bouchetia	anomala
AR	ARG_IRIS	521226	Bouchetia_anomala	-27.4981	-58.7675	Bouchetia	anomala
AR	ARG_IRIS	521219	Bouchetia_anomala	-29.035	-57.8653	Bouchetia	anomala
AR	ARG_IRIS	390290	Bouchetia_anomala	-28.0483	-65.4994	Bouchetia	anomala
AR	ARG_IRIS	390361	Bouchetia_anomala	-31.9825	-64.7158	Bouchetia	anomala
AR	ARG_IRIS	390912	Bouchetia_anomala	-28.9264	-60.4819	Bouchetia	anomala
AR	ARG_IRIS	190194	Bouchetia_anomala	-30.6322	-67.4681	Bouchetia	anomala
AR	ARG_IRIS	390382	Bouchetia_anomala	-31.4369	-64.1411	Bouchetia	anomala
AR	ARG_IRIS	368742	Bouchetia_anomala	-31.9086	-58.4	Bouchetia	anomala
AR	ARG_IRIS	390911	Bouchetia_anomala	-28.6092	-59.4711	Bouchetia	anomala
AR	ARG_IRIS	368759	Bouchetia_anomala	-31.1403	-64.1742	Bouchetia	anomala
AR	ARG_IRIS	245763	Bouchetia_anomala	-31.6747	-60.0456	Bouchetia	anomala
AR	ARG_IRIS	368750	Bouchetia_anomala	-28.4586	-58.9344	Bouchetia	anomala
AR	ARG_IRIS	390900	Bouchetia_anomala	-31.9247	-58.3264	Bouchetia	anomala
AR	ARG_IRIS	390887	Bouchetia_anomala	-29.8169	-57.4297	Bouchetia	anomala
AR	ARG_IRIS	390861	Bouchetia_anomala	-31.2594	-62.8008	Bouchetia	anomala
AR	ARG_IRIS	125692	Bouchetia_anomala	-31.2739	-64.3372	Bouchetia	anomala
AR	ARG_IRIS	231165	Bouchetia_anomala	-24.3056	-65.1667	Bouchetia	anomala
AR	ARG_IRIS	236876	Bouchetia_anomala	-24.0281	-64.4153	Bouchetia	anomala
AR	ARG_IRIS	390371	Bouchetia_anomala	-32.0878	-64.645	Bouchetia	anomala
AR	ARG_IRIS	403335	Bouchetia_anomala	-26.915	-58.7161	Bouchetia	anomala
AR	ARG_IRIS	368731	Bouchetia_anomala	-30.7058	-58.1578	Bouchetia	anomala
AR	ARG_IRIS	390922	Bouchetia_anomala	-32.8944	-61	Bouchetia	anomala
AR	ARG_IRIS	390396	Bouchetia_anomala	-31.35	-64.4	Bouchetia	anomala
AR	ARG_IRIS	390428	Bouchetia_anomala	-31.2544	-64.6883	Bouchetia	anomala
AR	ARG_IRIS	323873	Bouchetia_anomala	-30.5081	-64.2917	Bouchetia	anomala
AR	ARG_IRIS	323881	Bouchetia_anomala	-29.69	-63.7811	Bouchetia	anomala
AR	ARG_IRIS	390420	Bouchetia_anomala	-31.1992	-64.36	Bouchetia	anomala
AR	ARG_IRIS	390438	Bouchetia_anomala	-30.9786	-63.2594	Bouchetia	anomala
AR	ARG_IRIS	368728	Bouchetia_anomala	-30.5667	-67.5389	Bouchetia	anomala
AR	ARG_IRIS	390899	Bouchetia_anomala	-31.7325	-60.5289	Bouchetia	anomala
AR	ARG_IRIS	390955	Bouchetia_anomala	-30.0953	-63.9319	Bouchetia	anomala
AR	ARG_IRIS	390925	Bouchetia_anomala	-27.5131	-55.6089	Bouchetia	anomala
AR	ARG_IRIS	222899	Bouchetia_anomala	-27.4333	-55.5833	Bouchetia	anomala
AR	ARG_IRIS	390918	Bouchetia_anomala	-24.5903	-65.4378	Bouchetia	anomala
AR	ARG_IRIS	390377	Bouchetia_anomala	-31.4197	-64.0597	Bouchetia	anomala
AR	ARG_IRIS	221269	Bouchetia_anomala	-31.4172	-64.1833	Bouchetia	anomala
AR	ARG_IRIS	368736	Bouchetia_anomala	-30.1294	-59.8806	Bouchetia	anomala
AR	ARG_IRIS	368068	Bouchetia_anomala	-32.3764	-58.5753	Bouchetia	anomala
AR	ARG_IRIS	368741	Bouchetia_anomala	-27.4678	-58.8342	Bouchetia	anomala
AR	ARG_IRIS	390881	Bouchetia_anomala	-30.9169	-62.0706	Bouchetia	anomala
AR	ARG_IRIS	241160	Bouchetia_anomala	-25.6942	-65.4289	Bouchetia	anomala
AR	ARG_IRIS	245759	Bouchetia_anomala	-30.8897	-59.5444	Bouchetia	anomala
AR	ARG_IRIS	390928	Bouchetia_anomala	-31.2319	-62.5619	Bouchetia	anomala
AR	ARG_IRIS	390888	Bouchetia_anomala	-27.8406	-58.6756	Bouchetia	anomala
AR	ARG_IRIS	521227	Bouchetia_anomala	-29.5531	-57.3056	Bouchetia	anomala
AR	ARG_IRIS	521220	Bouchetia_anomala	-27.7236	-56.7333	Bouchetia	anomala
AR	ARG_IRIS	390355	Bouchetia_anomala	-31.3333	-64.65	Bouchetia	anomala
AR	ARG_IRIS	505213	Bouchetia_anomala	-32.3278	-64.3633	Bouchetia	anomala
AR	ARG_IRIS	368067	Bouchetia_anomala	-33.7833	-58.6	Bouchetia	anomala
AR	ARG_IRIS	390405	Bouchetia_anomala	-31.3	-64.3	Bouchetia	anomala
AR	ARG_IRIS	390435	Bouchetia_anomala	-31.0028	-62.7453	Bouchetia	anomala
AR	ARG_IRIS	390350	Bouchetia_anomala	-31.1986	-64.5836	Bouchetia	anomala
AR	ARG_IRIS	125733	Bouchetia_anomala	-31.4206	-64.2703	Bouchetia	anomala
AR	ARG_IRIS	390337	Bouchetia_anomala	-31.3769	-62.4381	Bouchetia	anomala
AR	ARG_IRIS	390954	Bouchetia_anomala	-30.8422	-64.08	Bouchetia	anomala
AR	ARG_IRIS	390847	Bouchetia_anomala	-30.5475	-63.6261	Bouchetia	anomala
AR	ARG_IRIS	390858	Bouchetia_anomala	-30.6714	-61.9936	Bouchetia	anomala
AR	ARG_IRIS	390439	Bouchetia_anomala	-31.0892	-63.3739	Bouchetia	anomala
AR	ARG_IRIS	390422	Bouchetia_anomala	-30.8764	-64.1017	Bouchetia	anomala
AR	ARG_IRIS	494431	Bouchetia_anomala	-28.7372	-59.4744	Bouchetia	anomala
AR	ARG_IRIS	368737	Bouchetia_anomala	-28.8094	-61.4175	Bouchetia	anomala
AR	ARG_IRIS	494438	Bouchetia_anomala	-31.3861	-60.9172	Bouchetia	anomala
AR	ARG_IRIS	245760	Bouchetia_anomala	-31.7333	-60.3167	Bouchetia	anomala
AR	ARG_IRIS	390896	Bouchetia_anomala	-29.6367	-58.3664	Bouchetia	anomala
AR	ARG_IRIS	390853	Bouchetia_anomala	-33.3622	-64.5417	Bouchetia	anomala
AR	ARG_IRIS	334949	Bouchetia_anomala	-29.5314	-58.9872	Bouchetia	anomala
AR	ARG_IRIS	390848	Bouchetia_anomala	-31.3897	-63.7008	Bouchetia	anomala
AR	ARG_IRIS	521216	Bouchetia_anomala	-27.9908	-58.1828	Bouchetia	anomala
AR	ARG_IRIS	390423	Bouchetia_anomala	-31.355	-64.5919	Bouchetia	anomala
AR	ARG_IRIS	390374	Bouchetia_anomala	-31.4056	-64.1936	Bouchetia	anomala
AR	ARG_IRIS	390880	Bouchetia_anomala	-30.9156	-64.5322	Bouchetia	anomala
AR	ARG_IRIS	368738	Bouchetia_anomala	-24.8956	-65.2403	Bouchetia	anomala
AR	ARG_IRIS	390360	Bouchetia_anomala	-31.3317	-64.5889	Bouchetia	anomala
AR	ARG_IRIS	390434	Bouchetia_anomala	-31.0753	-64.4908	Bouchetia	anomala
AR	ARG_IRIS	521222	Bouchetia_anomala	-27.3058	-58.0742	Bouchetia	anomala
AR	ARG_IRIS	231163	Bouchetia_anomala	-24.2583	-65.3944	Bouchetia	anomala
AR	ARG_IRIS	390408	Bouchetia_anomala	-31.3533	-64.3411	Bouchetia	anomala
AR	ARG_IRIS	390856	Bouchetia_anomala	-31.1339	-62.7997	Bouchetia	anomala
AR	ARG_IRIS	437076	Bouchetia_anomala	-30.2297	-61.4008	Bouchetia	anomala
AR	ARG_IRIS	390951	Bouchetia_anomala	-32.7692	-62.8042	Bouchetia	anomala
AR	ARG_IRIS	390332	Bouchetia_anomala	-27.0583	-58.6936	Bouchetia	anomala
AR	ARG_IRIS	309790	Bouchetia_anomala	-32.0333	-64.6	Bouchetia	anomala
AR	ARG_IRIS	444123	Bouchetia_anomala	-27.3128	-55.5861	Bouchetia	anomala
AR	ARG_IRIS	390292	Bouchetia_anomala	-27.0864	-66.8936	Bouchetia	anomala
AR	ARG_IRIS	608040	Bouchetia_anomala	-29.5544	-57.4889	Bouchetia	anomala
AR	ARG_IRIS	390910	Bouchetia_anomala	-25.9156	-58.3411	Bouchetia	anomala
AR	ARG_IRIS	368747	Bouchetia_anomala	-31.3456	-58.1789	Bouchetia	anomala
AR	ARG_IRIS	390339	Bouchetia_anomala	-31.36	-65.1906	Bouchetia	anomala
AR	ARG_IRIS	390879	Bouchetia_anomala	-31.4878	-65.2814	Bouchetia	anomala
AR	ARG_IRIS	245762	Bouchetia_anomala	-31.7194	-60.525	Bouchetia	anomala
AR	ARG_IRIS	241231	Bouchetia_anomala	-33.0031	-58.8092	Bouchetia	anomala
AR	ARG_IRIS	390884	Bouchetia_anomala	-30.3561	-63.9503	Bouchetia	anomala
AR	ARG_IRIS	390369	Bouchetia_anomala	-32.0278	-64.4669	Bouchetia	anomala
AR	ARG_IRIS	603863	Bouchetia_anomala	-31.7647	-64.5456	Bouchetia	anomala
AR	ARG_IRIS	390373	Bouchetia_anomala	-31.4297	-64.1803	Bouchetia	anomala
AR	ARG_IRIS	390362	Bouchetia_anomala	-31.6167	-64.2075	Bouchetia	anomala
AR	ARG_IRIS	390863	Bouchetia_anomala	-32.1014	-63.0314	Bouchetia	anomala
AR	ARG_IRIS	494437	Bouchetia_anomala	-31.2439	-61.6778	Bouchetia	anomala
AR	ARG_IRIS	390393	Bouchetia_anomala	-31.4081	-64.1436	Bouchetia	anomala
AR	ARG_IRIS	390963	Bouchetia_anomala	-31.1494	-64.3344	Bouchetia	anomala
AR	ARG_IRIS	321852	Bouchetia_anomala	-31.8169	-58.3244	Bouchetia	anomala
AR	ARG_IRIS	390883	Bouchetia_anomala	-33.1231	-64.3492	Bouchetia	anomala
AR	ARG_IRIS	390927	Bouchetia_anomala	-33.1867	-65.9283	Bouchetia	anomala
AR	ARG_IRIS	521235	Bouchetia_anomala	-27.3311	-58.5	Bouchetia	anomala
AR	ARG_IRIS	390965	Bouchetia_anomala	-30.7775	-64.2189	Bouchetia	anomala
AR	ARG_IRIS	390407	Bouchetia_anomala	-31.1736	-64.3122	Bouchetia	anomala
AR	ARG_IRIS	114354	Bouchetia_anomala	-27.25	-58.9861	Bouchetia	anomala
AR	ARG_IRIS	241164	Bouchetia_anomala	-29.8808	-61.945	Bouchetia	anomala
AR	ARG_IRIS	521230	Bouchetia_anomala	-27.5567	-58.2914	Bouchetia	anomala
AR	ARG_IRIS	368751	Bouchetia_anomala	-24.1131	-65.4136	Bouchetia	anomala
AR	ARG_IRIS	390924	Bouchetia_anomala	-30.5056	-66.2589	Bouchetia	anomala
AR	ARG_IRIS	323883	Bouchetia_anomala	-31.4322	-63.0864	Bouchetia	anomala
AR	ARG_IRIS	413482	Bouchetia_anomala	-31.4167	-67.1	Bouchetia	anomala
AR	ARG_IRIS	238839	Bouchetia_anomala	-30.6336	-67.4683	Bouchetia	anomala
AR	ARG_IRIS	390854	Bouchetia_anomala	-32.7078	-64.7372	Bouchetia	anomala
AR	ARG_IRIS	368066	Bouchetia_anomala	-30.38	-58.7256	Bouchetia	anomala
AR	ARG_IRIS	390426	Bouchetia_anomala	-31.4356	-64.4464	Bouchetia	anomala
AR	ARG_IRIS	368749	Bouchetia_anomala	-30.9	-57.9314	Bouchetia	anomala
AR	ARG_IRIS	390890	Bouchetia_anomala	-27.5192	-58.8228	Bouchetia	anomala
AR	ARG_IRIS	390354	Bouchetia_anomala	-31.2792	-64.4636	Bouchetia	anomala
AR	ARG_IRIS	390886	Bouchetia_anomala	-31.8322	-64.4956	Bouchetia	anomala
AR	ARG_IRIS	390414	Bouchetia_anomala	-31.15	-64.3167	Bouchetia	anomala
AR	ARG_IRIS	200219	Bouchetia_anomala	-31.14	-64.3264	Bouchetia	anomala
AR	ARG_IRIS	390409	Bouchetia_anomala	-31.2339	-64.3167	Bouchetia	anomala
AR	ARG_IRIS	390288	Bouchetia_anomala	-28.4222	-65.3894	Bouchetia	anomala
AR	ARG_IRIS	406143	Bouchetia_anomala	-30.5667	-66.25	Bouchetia	anomala
AR	ARG_IRIS	122416	Bouchetia_anomala	-29.7389	-64.0267	Bouchetia	anomala
AR	ARG_IRIS	390870	Bouchetia_anomala	-31.6936	-64.8961	Bouchetia	anomala
AR	ARG_IRIS	390923	Bouchetia_anomala	-27.985	-64.88	Bouchetia	anomala
AR	ARG_IRIS	196747	Bouchetia_anomala	-31.0217	-57.9967	Bouchetia	anomala
AR	ARG_IRIS	390406	Bouchetia_anomala	-31.0219	-64.0617	Bouchetia	anomala
AR	ARG_IRIS	390885	Bouchetia_anomala	-30.1092	-63.8861	Bouchetia	anomala
AR	ARG_IRIS	390914	Bouchetia_anomala	-26.6	-64.9	Bouchetia	anomala
AR	ARG_IRIS	390850	Bouchetia_anomala	-29.9792	-63.7342	Bouchetia	anomala
AR	ARG_IRIS	390913	Bouchetia_anomala	-29.9811	-62.2658	Bouchetia	anomala
AR	ARG_IRIS	390960	Bouchetia_anomala	-31.26	-62.8136	Bouchetia	anomala
AR	ARG_IRIS	107649	Brunfelsia_australis	-27.7989	-57.4558	Brunfelsia	australis
AR	ARG_IRIS	521207	Brunfelsia_australis	-29.1103	-56.9325	Brunfelsia	australis
AR	ARG_IRIS	130857	Brunfelsia_australis	-25.7333	-58.9667	Brunfelsia	australis
AR	ARG_IRIS	494442	Brunfelsia_australis	-28.7372	-59.4744	Brunfelsia	australis
AR	ARG_IRIS	332448	Brunfelsia_australis	-27.9075	-55.4678	Brunfelsia	australis
AR	ARG_IRIS	532305	Brunfelsia_australis	-28.3586	-58.0322	Brunfelsia	australis
AR	ARG_IRIS	400984	Brunfelsia_australis	-27.5583	-58.8181	Brunfelsia	australis
AR	ARG_IRIS	41005	Brunfelsia_australis	-22.4	-64.7333	Brunfelsia	australis
AR	ARG_IRIS	36263	Brunfelsia_australis	-28.7261	-58.6756	Brunfelsia	australis
AR	ARG_IRIS	391483	Brunfelsia_australis	-27.3308	-58.9461	Brunfelsia	australis
AR	ARG_IRIS	436331	Brunfelsia_australis	-29.035	-57.8653	Brunfelsia	australis
AR	ARG_IRIS	391410	Brunfelsia_australis	-30.3717	-64.6586	Brunfelsia	australis
AR	ARG_IRIS	532983	Brunfelsia_australis	-27.7236	-56.7333	Brunfelsia	australis
AR	ARG_IRIS	401004	Brunfelsia_australis	-25.34	-58.0289	Brunfelsia	australis
AR	ARG_IRIS	400981	Brunfelsia_australis	-28.2081	-56.2281	Brunfelsia	australis
AR	ARG_IRIS	521212	Brunfelsia_australis	-27.9908	-58.1828	Brunfelsia	australis
AR	ARG_IRIS	538154	Brunfelsia_australis	-28.7594	-56.9464	Brunfelsia	australis
AR	ARG_IRIS	36264	Brunfelsia_australis	-27.4181	-59.0239	Brunfelsia	australis
AR	ARG_IRIS	369161	Brunfelsia_australis	-31.5833	-60.6667	Brunfelsia	australis
AR	ARG_IRIS	391406	Brunfelsia_australis	-31.3908	-64.1908	Brunfelsia	australis
AR	ARG_IRIS	494443	Brunfelsia_australis	-28.705	-59.3717	Brunfelsia	australis
AR	ARG_IRIS	232280	Brunfelsia_australis	-29.1095	-56.9311	Brunfelsia	australis
AR	ARG_IRIS	369164	Brunfelsia_australis	-28.1914	-58.5753	Brunfelsia	australis
AR	ARG_IRIS	369167	Brunfelsia_australis	-27.0583	-58.6936	Brunfelsia	australis
AR	ARG_IRIS	521211	Brunfelsia_australis	-27.7069	-57.8319	Brunfelsia	australis
AR	ARG_IRIS	436166	Brunfelsia_australis	-27.3317	-55.525	Brunfelsia	australis
AR	ARG_IRIS	103868	Brunfelsia_australis	-28.7167	-58.1167	Brunfelsia	australis
AR	ARG_IRIS	103798	Brunfelsia_australis	-28.7333	-58.0333	Brunfelsia	australis
AR	ARG_IRIS	369163	Brunfelsia_australis	-28.3983	-59.7022	Brunfelsia	australis
AR	ARG_IRIS	332590	Brunfelsia_australis	-26.2994	-54.4278	Brunfelsia	australis
AR	ARG_IRIS	369187	Brunfelsia_australis	-22.3292	-64.9322	Brunfelsia	australis
AR	ARG_IRIS	521205	Brunfelsia_australis	-27.3311	-58.5	Brunfelsia	australis
AR	ARG_IRIS	323889	Brunfelsia_australis	-31.6781	-63.8786	Brunfelsia	australis
AR	ARG_IRIS	391490	Brunfelsia_australis	-26.6419	-53.96	Brunfelsia	australis
AR	ARG_IRIS	494444	Brunfelsia_australis	-28.2306	-58.7156	Brunfelsia	australis
AR	ARG_IRIS	114138	Brunfelsia_australis	-26.4606	-58.5739	Brunfelsia	australis
AR	ARG_IRIS	401005	Brunfelsia_australis	-26.3869	-59.5411	Brunfelsia	australis
AR	ARG_IRIS	521204	Brunfelsia_australis	-27.5817	-58.7447	Brunfelsia	australis
AR	ARG_IRIS	97282	Brunfelsia_australis	-27.4981	-58.7675	Brunfelsia	australis
AR	ARG_IRIS	10252	Brunfelsia_australis	-25.8775	-54.4111	Brunfelsia	australis
AR	ARG_IRIS	391591	Brunfelsia_australis	-27.8656	-55.7017	Brunfelsia	australis
AR	ARG_IRIS	391489	Brunfelsia_australis	-27.3672	-55.5808	Brunfelsia	australis
AR	ARG_IRIS	437079	Brunfelsia_australis	-31.3456	-58.1789	Brunfelsia	australis
AR	ARG_IRIS	369159	Brunfelsia_australis	-34.9947	-58.0144	Brunfelsia	australis
AR	ARG_IRIS	436482	Brunfelsia_pilosa	-26.2672	-53.6564	Brunfelsia	pilosa
AR	ARG_IRIS	10253	Brunfelsia_pilosa	-26.255	-53.6456	Brunfelsia	pilosa
AR	ARG_IRIS	341503	Brunfelsia_pilosa	-26.4692	-54.7072	Brunfelsia	pilosa
AR	ARG_IRIS	617935	Brunfelsia_pilosa	-26.52	-53.9867	Brunfelsia	pilosa
AR	ARG_IRIS	1130	Brunfelsia_pilosa	-26.5167	-53.9833	Brunfelsia	pilosa
AR	ARG_IRIS	752	Brunfelsia_pilosa	-25.8775	-54.4111	Brunfelsia	pilosa
AR	ARG_IRIS	106691	Brunfelsia_pilosa	-26.9164	-54.205	Brunfelsia	pilosa
AR	ARG_IRIS	156627	Brunfelsia_pilosa	-26.6153	-53.8781	Brunfelsia	pilosa
AR	ARG_IRIS	401013	Brunfelsia_plowmaniana	-22.3292	-64.9322	Brunfelsia	plowmaniana
AR	ARG_IRIS	447836	Brunfelsia_plowmaniana	-23.6214	-64.9514	Brunfelsia	plowmaniana
AR	ARG_IRIS	231167	Brunfelsia_plowmaniana	-23.6811	-64.9014	Brunfelsia	plowmaniana
AR	ARG_IRIS	5370	Brunfelsia_plowmaniana	-22.35	-64.75	Brunfelsia	plowmaniana
AR	ARG_IRIS	5335	Brunfelsia_plowmaniana	-22.4167	-64.7167	Brunfelsia	plowmaniana
AR	ARG_IRIS	589246	Brunfelsia_plowmaniana	-22.365	-64.7219	Brunfelsia	plowmaniana
AR	ARG_IRIS	5430	Brunfelsia_plowmaniana	-22.35	-64.7167	Brunfelsia	plowmaniana
AR	ARG_IRIS	400974	Brunfelsia_plowmaniana	-22.3647	-64.7222	Brunfelsia	plowmaniana
AR	ARG_IRIS	436327	Brunfelsia_plowmaniana	-28.7594	-56.9464	Brunfelsia	plowmaniana
AR	ARG_IRIS	447828	Brunfelsia_plowmaniana	-31.4172	-64.1833	Brunfelsia	plowmaniana
AR	ARG_IRIS	447832	Brunfelsia_plowmaniana	-23.3653	-64.2172	Brunfelsia	plowmaniana
AR	ARG_IRIS	436627	Brunfelsia_plowmaniana	-27.0178	-54.2692	Brunfelsia	plowmaniana
AR	ARG_IRIS	369190	Brunfelsia_plowmaniana	-23.9239	-65.7975	Brunfelsia	plowmaniana
AR	ARG_IRIS	40979	Brunfelsia_plowmaniana	-22.4667	-64.7167	Brunfelsia	plowmaniana
AR	ARG_IRIS	10066	Brunfelsia_plowmaniana	-26.6419	-53.96	Brunfelsia	plowmaniana
AR	ARG_IRIS	5106	Brunfelsia_plowmaniana	-27.1136	-54.8119	Brunfelsia	plowmaniana
AR	ARG_IRIS	977	Brunfelsia_plowmaniana	-26.2	-53.6667	Brunfelsia	plowmaniana
AR	ARG_IRIS	6740	Brunfelsia_plowmaniana	-23.6667	-64.9	Brunfelsia	plowmaniana
AR	ARG_IRIS	134353	Calibrachoa_caesia	-27.3333	-55.65	Calibrachoa	caesia
AR	ARG_IRIS	391638	Calibrachoa_caesia	-27.0178	-54.2692	Calibrachoa	caesia
AR	ARG_IRIS	391635	Calibrachoa_caesia	-27.2558	-55.5339	Calibrachoa	caesia
AR	ARG_IRIS	399348	Calibrachoa_caesia	-26.8208	-54.2383	Calibrachoa	caesia
AR	ARG_IRIS	407758	Calibrachoa_caesia	-27.2764	-55.5569	Calibrachoa	caesia
AR	ARG_IRIS	1278	Calibrachoa_caesia	-27.2667	-55.5833	Calibrachoa	caesia
AR	ARG_IRIS	2336	Calibrachoa_caesia	-27.2667	-55.55	Calibrachoa	caesia
AR	ARG_IRIS	374902	Calibrachoa_caesia	-27.0467	-54.6892	Calibrachoa	caesia
AR	ARG_IRIS	270808	Calibrachoa_caesia	-27.1167	-55.5167	Calibrachoa	caesia
AR	ARG_IRIS	407787	Calibrachoa_caesia	-27.4394	-55.5931	Calibrachoa	caesia
AR	ARG_IRIS	391642	Calibrachoa_caesia	-27.1136	-54.8119	Calibrachoa	caesia
AR	ARG_IRIS	1510	Calibrachoa_caesia	-27.3128	-55.5861	Calibrachoa	caesia
AR	ARG_IRIS	205457	Calibrachoa_caesia	-27.1275	-54.4878	Calibrachoa	caesia
AR	ARG_IRIS	270823	Calibrachoa_caesia	-27.3672	-55.5808	Calibrachoa	caesia
AR	ARG_IRIS	391650	Calibrachoa_caesia	-27.6025	-55.3883	Calibrachoa	caesia
AR	ARG_IRIS	607	Calibrachoa_caesia	-27.2833	-55.55	Calibrachoa	caesia
AR	ARG_IRIS	447585	Calibrachoa_caesia	-27.1597	-55.3383	Calibrachoa	caesia
AR	ARG_IRIS	16295	Calibrachoa_excellens	-28.0833	-55.7	Calibrachoa	excellens
AR	ARG_IRIS	520743	Calibrachoa_excellens	-28.2081	-56.2281	Calibrachoa	excellens
AR	ARG_IRIS	164008	Calibrachoa_excellens	-27.4819	-55.4775	Calibrachoa	excellens
AR	ARG_IRIS	520746	Calibrachoa_excellens	-27.7236	-56.7333	Calibrachoa	excellens
AR	ARG_IRIS	447593	Calibrachoa_excellens	-27.4814	-55.9189	Calibrachoa	excellens
AR	ARG_IRIS	520733	Calibrachoa_humilis	-29.1103	-56.9325	Calibrachoa	humilis
AR	ARG_IRIS	447595	Calibrachoa_humilis	-29.035	-57.8653	Calibrachoa	humilis
AR	ARG_IRIS	279204	Calibrachoa_humilis	-28.7261	-58.6756	Calibrachoa	humilis
AR	ARG_IRIS	594061	Calibrachoa_humilis	-29.8842	-57.55	Calibrachoa	humilis
AR	ARG_IRIS	520738	Calibrachoa_humilis	-29.5531	-57.3056	Calibrachoa	humilis
AR	ARG_IRIS	232275	Calibrachoa_humilis	-29.1095	-56.9311	Calibrachoa	humilis
AR	ARG_IRIS	608060	Calibrachoa_humilis	-29.5544	-57.4889	Calibrachoa	humilis
AR	ARG_IRIS	447594	Calibrachoa_humilis	-30.2214	-57.8569	Calibrachoa	humilis
AR	ARG_IRIS	445716	Calibrachoa_humilis	-29.4	-57.9667	Calibrachoa	humilis
AR	ARG_IRIS	404654	Calibrachoa_humilis	-29.6367	-58.3664	Calibrachoa	humilis
AR	ARG_IRIS	275098	Calibrachoa_humilis	-30.2022	-58.7892	Calibrachoa	humilis
AR	ARG_IRIS	414739	Calibrachoa_humilis	-29.1525	-56.8644	Calibrachoa	humilis
AR	ARG_IRIS	391677	Calibrachoa_irgangiana	-27.9167	-55.5333	Calibrachoa	irgangiana
AR	ARG_IRIS	378230	Calibrachoa_irgangiana	-27.9	-55.4167	Calibrachoa	irgangiana
AR	ARG_IRIS	390703	Calibrachoa_linoides	-26.6419	-53.96	Calibrachoa	linoides
AR	ARG_IRIS	445704	Calibrachoa_linoides	-26.255	-53.6456	Calibrachoa	linoides
AR	ARG_IRIS	14682	Calibrachoa_linoides	-26.8167	-54.2333	Calibrachoa	linoides
AR	ARG_IRIS	416153	Calibrachoa_linoides	-27.0178	-54.2692	Calibrachoa	linoides
AR	ARG_IRIS	416159	Calibrachoa_linoides	-26.9164	-54.205	Calibrachoa	linoides
AR	ARG_IRIS	210806	Calibrachoa_linoides	-26.6219	-54.1083	Calibrachoa	linoides
AR	ARG_Endémicas	3	Calibrachoa_longistyla	-28.64	-56.1287	Calibrachoa	longistyla
AR	ARG_Endémicas	4	Calibrachoa_longistyla	-28.5703	-56.0925	Calibrachoa	longistyla
AR	ARG_Endémicas	2	Calibrachoa_longistyla	-28.5635	-56.05	Calibrachoa	longistyla
AR	ARG_Endémicas	1	Calibrachoa_longistyla	-28.4971	-56.0505	Calibrachoa	longistyla
AR	ARG_IRIS	391683	Calibrachoa_longistyla	-28.55	-56.0667	Calibrachoa	longistyla
AR	ARG_IRIS	391682	Calibrachoa_longistyla	-28.55	-56.05	Calibrachoa	longistyla
AR	ARG_IRIS	416081	Calibrachoa_missionica	-27.7653	-55.1589	Calibrachoa	missionica
AR	ARG_IRIS	391685	Calibrachoa_missionica	-27.4394	-55.5931	Calibrachoa	missionica
AR	ARG_IRIS	391688	Calibrachoa_missionica	-27.1136	-54.8119	Calibrachoa	missionica
AR	ARG_IRIS	391687	Calibrachoa_missionica	-27.5131	-55.6089	Calibrachoa	missionica
AR	ARG_IRIS	277061	Calibrachoa_missionica	-28.3586	-58.0322	Calibrachoa	missionica
AR	ARG_IRIS	390678	Calibrachoa_missionica	-28.1733	-55.6536	Calibrachoa	missionica
AR	ARG_IRIS	416079	Calibrachoa_missionica	-27.7989	-57.4558	Calibrachoa	missionica
AR	ARG_IRIS	400946	Calibrachoa_missionica	-27.3669	-55.8958	Calibrachoa	missionica
AR	ARG_IRIS	4954	Calibrachoa_missionica	-26.8758	-54.9164	Calibrachoa	missionica
AR	ARG_IRIS	447586	Calibrachoa_missionica	-27.1597	-55.3383	Calibrachoa	missionica
AR	ARG_IRIS	391686	Calibrachoa_missionica	-27.4	-55.4333	Calibrachoa	missionica
AR	ARG_IRIS	270847	Calibrachoa_missionica	-27.4708	-55.7272	Calibrachoa	missionica
AR	ARG_IRIS	146244	Calibrachoa_missionica	-27.3672	-55.5808	Calibrachoa	missionica
AR	ARG_IRIS	520722	Calibrachoa_ovalifolia	-27.7236	-56.7333	Calibrachoa	ovalifolia
AR	ARG_IRIS	520720	Calibrachoa_ovalifolia	-28.2081	-56.2281	Calibrachoa	ovalifolia
AR	ARG_IRIS	447591	Calibrachoa_ovalifolia	-27.4819	-55.4775	Calibrachoa	ovalifolia
AR	ARG_IRIS	520725	Calibrachoa_ovalifolia	-29.035	-57.8653	Calibrachoa	ovalifolia
AR	ARG_IRIS	277063	Calibrachoa_ovalifolia	-28.5861	-58.0717	Calibrachoa	ovalifolia
AR	ARG_IRIS	210800	Calibrachoa_ovalifolia	-28.0667	-55.9167	Calibrachoa	ovalifolia
AR	ARG_IRIS	391693	Calibrachoa_ovalifolia	-27.3669	-55.8958	Calibrachoa	ovalifolia
AR	ARG_IRIS	391690	Calibrachoa_ovalifolia	-28.3667	-56.1	Calibrachoa	ovalifolia
AR	ARG_IRIS	617941	Calibrachoa_ovalifolia	-28.3264	-56.105	Calibrachoa	ovalifolia
AR	ARG_IRIS	235554	Calibrachoa_ovalifolia	-28.1667	-55.6583	Calibrachoa	ovalifolia
AR	ARG_IRIS	107303	Calibrachoa_ovalifolia	-28.3586	-58.0322	Calibrachoa	ovalifolia
AR	ARG_IRIS	399901	Calibrachoa_ovalifolia	-27.3672	-55.5808	Calibrachoa	ovalifolia
AR	ARG_IRIS	391735	Calibrachoa_parviflora	-31.6997	-63.5311	Calibrachoa	parviflora
AR	ARG_IRIS	405057	Calibrachoa_parviflora	-28.6092	-59.4711	Calibrachoa	parviflora
AR	ARG_IRIS	443623	Calibrachoa_parviflora	-33.3622	-64.5417	Calibrachoa	parviflora
AR	ARG_IRIS	98673	Calibrachoa_parviflora	-27.5567	-58.2914	Calibrachoa	parviflora
AR	ARG_IRIS	520714	Calibrachoa_parviflora	-28.96	-58.9261	Calibrachoa	parviflora
AR	ARG_IRIS	241247	Calibrachoa_parviflora	-33.4333	-58.75	Calibrachoa	parviflora
AR	ARG_IRIS	494449	Calibrachoa_parviflora	-31.2489	-61.1694	Calibrachoa	parviflora
AR	ARG_IRIS	391814	Calibrachoa_parviflora	-27.5514	-58.7506	Calibrachoa	parviflora
AR	ARG_IRIS	320486	Calibrachoa_parviflora	-45.3683	-68.9547	Calibrachoa	parviflora
AR	ARG_IRIS	391765	Calibrachoa_parviflora	-31.1986	-64.5836	Calibrachoa	parviflora
AR	ARG_IRIS	391736	Calibrachoa_parviflora	-31.0233	-63.4558	Calibrachoa	parviflora
AR	ARG_IRIS	391752	Calibrachoa_parviflora	-31.3908	-64.1908	Calibrachoa	parviflora
AR	ARG_IRIS	452181	Calibrachoa_parviflora	-27.3669	-55.8958	Calibrachoa	parviflora
AR	ARG_IRIS	520726	Calibrachoa_parviflora	-27.4981	-58.7675	Calibrachoa	parviflora
AR	ARG_IRIS	391749	Calibrachoa_parviflora	-32.4933	-63.3389	Calibrachoa	parviflora
AR	ARG_IRIS	369503	Calibrachoa_parviflora	-34.33	-58.7764	Calibrachoa	parviflora
AR	ARG_IRIS	369494	Calibrachoa_parviflora	-33.0667	-61.5667	Calibrachoa	parviflora
AR	ARG_IRIS	494448	Calibrachoa_parviflora	-28.9553	-60.4611	Calibrachoa	parviflora
AR	ARG_IRIS	494446	Calibrachoa_parviflora	-30.1586	-61.3728	Calibrachoa	parviflora
AR	ARG_IRIS	369943	Calibrachoa_parviflora	-31.3456	-58.1789	Calibrachoa	parviflora
AR	ARG_IRIS	391830	Calibrachoa_parviflora	-32.3333	-65.4	Calibrachoa	parviflora
AR	ARG_IRIS	494447	Calibrachoa_parviflora	-29.0808	-60.4236	Calibrachoa	parviflora
AR	ARG_IRIS	369495	Calibrachoa_parviflora	-26.8389	-65.2261	Calibrachoa	parviflora
AR	ARG_IRIS	369936	Calibrachoa_parviflora	-33.9167	-59.4956	Calibrachoa	parviflora
AR	ARG_IRIS	270854	Calibrachoa_parviflora	-34.6167	-58.4506	Calibrachoa	parviflora
AR	ARG_IRIS	407761	Calibrachoa_parviflora	-31.1986	-61.6933	Calibrachoa	parviflora
AR	ARG_IRIS	369975	Calibrachoa_parviflora	-34.9947	-58.0144	Calibrachoa	parviflora
AR	ARG_IRIS	369959	Calibrachoa_parviflora	-30.38	-58.7256	Calibrachoa	parviflora
AR	ARG_IRIS	520713	Calibrachoa_parviflora	-28.3586	-58.0322	Calibrachoa	parviflora
AR	ARG_IRIS	391839	Calibrachoa_parviflora	-32.8944	-61	Calibrachoa	parviflora
AR	ARG_IRIS	408520	Calibrachoa_parviflora	-36.0047	-59.1686	Calibrachoa	parviflora
AR	ARG_IRIS	369982	Calibrachoa_parviflora	-39.0872	-66.5219	Calibrachoa	parviflora
AR	ARG_IRIS	391817	Calibrachoa_parviflora	-40.0664	-64.3581	Calibrachoa	parviflora
AR	ARG_IRIS	391818	Calibrachoa_parviflora	-38.5294	-67.4669	Calibrachoa	parviflora
AR	ARG_IRIS	147364	Calibrachoa_parviflora	-31.4172	-64.1833	Calibrachoa	parviflora
AR	ARG_IRIS	121153	Calibrachoa_parviflora	-24.8956	-65.2403	Calibrachoa	parviflora
AR	ARG_IRIS	494458	Calibrachoa_parviflora	-31.2439	-61.6778	Calibrachoa	parviflora
AR	ARG_IRIS	391739	Calibrachoa_parviflora	-30.7217	-64.8086	Calibrachoa	parviflora
AR	ARG_IRIS	136191	Calibrachoa_parviflora	-30.8628	-67.3214	Calibrachoa	parviflora
AR	ARG_IRIS	245478	Calibrachoa_parviflora	-33.7833	-58.6	Calibrachoa	parviflora
AR	ARG_IRIS	407768	Calibrachoa_parviflora	-31.2739	-61.1336	Calibrachoa	parviflora
AR	ARG_IRIS	395448	Calibrachoa_parviflora	-32.1425	-65.4106	Calibrachoa	parviflora
AR	ARG_IRIS	369490	Calibrachoa_parviflora	-32.2186	-67.7914	Calibrachoa	parviflora
AR	ARG_IRIS	151457	Calibrachoa_parviflora	-26.6064	-65.8694	Calibrachoa	parviflora
AR	ARG_IRIS	494455	Calibrachoa_parviflora	-30.0411	-59.9828	Calibrachoa	parviflora
AR	ARG_IRIS	369938	Calibrachoa_parviflora	-30.7058	-58.1578	Calibrachoa	parviflora
AR	ARG_IRIS	520723	Calibrachoa_parviflora	-27.9908	-58.1828	Calibrachoa	parviflora
AR	ARG_IRIS	391746	Calibrachoa_parviflora	-32.2594	-63.7733	Calibrachoa	parviflora
AR	ARG_IRIS	210835	Calibrachoa_parviflora	-39.0333	-67.5833	Calibrachoa	parviflora
AR	ARG_IRIS	369979	Calibrachoa_parviflora	-35.6564	-63.7567	Calibrachoa	parviflora
AR	ARG_IRIS	245477	Calibrachoa_parviflora	-33.01	-58.5208	Calibrachoa	parviflora
AR	ARG_IRIS	405034	Calibrachoa_parviflora	-31.6747	-60.0456	Calibrachoa	parviflora
AR	ARG_IRIS	448158	Calibrachoa_parviflora	-34.0889	-63.4725	Calibrachoa	parviflora
AR	ARG_IRIS	245474	Calibrachoa_parviflora	-30.7433	-59.6444	Calibrachoa	parviflora
AR	ARG_IRIS	461747	Calibrachoa_parviflora	-33.3539	-63.5894	Calibrachoa	parviflora
AR	ARG_IRIS	494457	Calibrachoa_parviflora	-31.6164	-60.0847	Calibrachoa	parviflora
AR	ARG_IRIS	132681	Calibrachoa_parviflora	-35.6681	-57.9194	Calibrachoa	parviflora
AR	ARG_IRIS	620622	Calibrachoa_parviflora	-28.7594	-56.9464	Calibrachoa	parviflora
AR	ARG_IRIS	200211	Calibrachoa_parviflora	-33.1867	-61.5764	Calibrachoa	parviflora
AR	ARG_IRIS	133095	Calibrachoa_parviflora	-27.1192	-58.6472	Calibrachoa	parviflora
AR	ARG_IRIS	520703	Calibrachoa_parviflora	-27.7069	-57.8319	Calibrachoa	parviflora
AR	ARG_IRIS	403337	Calibrachoa_parviflora	-40.9494	-66.3717	Calibrachoa	parviflora
AR	ARG_IRIS	369492	Calibrachoa_parviflora	-28.3983	-59.7022	Calibrachoa	parviflora
AR	ARG_IRIS	391815	Calibrachoa_parviflora	-30.2214	-57.8569	Calibrachoa	parviflora
AR	ARG_IRIS	369969	Calibrachoa_parviflora	-24.9278	-61.4856	Calibrachoa	parviflora
AR	ARG_IRIS	391836	Calibrachoa_parviflora	-34.0222	-65.5775	Calibrachoa	parviflora
AR	ARG_IRIS	210843	Calibrachoa_parviflora	-27.8808	-64.4269	Calibrachoa	parviflora
AR	ARG_IRIS	391715	Calibrachoa_parviflora	-34.1372	-58.8864	Calibrachoa	parviflora
AR	ARG_IRIS	391731	Calibrachoa_parviflora	-30.3717	-64.6586	Calibrachoa	parviflora
AR	ARG_IRIS	210801	Calibrachoa_parviflora	-29.6367	-58.3664	Calibrachoa	parviflora
AR	ARG_IRIS	391756	Calibrachoa_parviflora	-30.7142	-65.0597	Calibrachoa	parviflora
AR	ARG_IRIS	391730	Calibrachoa_parviflora	-27.3308	-58.9461	Calibrachoa	parviflora
AR	ARG_IRIS	369933	Calibrachoa_parviflora	-42.4167	-65.0833	Calibrachoa	parviflora
AR	ARG_IRIS	369945	Calibrachoa_parviflora	-33.0031	-58.8092	Calibrachoa	parviflora
AR	ARG_IRIS	226254	Calibrachoa_parviflora	-34.8417	-57.9808	Calibrachoa	parviflora
AR	ARG_IRIS	494454	Calibrachoa_parviflora	-31.0942	-60.0678	Calibrachoa	parviflora
AR	ARG_IRIS	520711	Calibrachoa_parviflora	-28.1914	-58.5753	Calibrachoa	parviflora
AR	ARG_IRIS	405060	Calibrachoa_parviflora	-33.0114	-59.6444	Calibrachoa	parviflora
AR	ARG_IRIS	391759	Calibrachoa_parviflora	-32.9697	-62.2361	Calibrachoa	parviflora
AR	ARG_IRIS	395449	Calibrachoa_parviflora	-33.1231	-64.3492	Calibrachoa	parviflora
AR	ARG_IRIS	391710	Calibrachoa_parviflora	-34.5944	-58.8106	Calibrachoa	parviflora
AR	ARG_IRIS	520708	Calibrachoa_parviflora	-29.035	-57.8653	Calibrachoa	parviflora
AR	ARG_IRIS	391832	Calibrachoa_parviflora	-32.1844	-66.5297	Calibrachoa	parviflora
AR	ARG_IRIS	446752	Calibrachoa_parviflora	-30.6269	-57.9811	Calibrachoa	parviflora
AR	ARG_IRIS	137438	Calibrachoa_parviflora	-30.8897	-59.5444	Calibrachoa	parviflora
AR	ARG_IRIS	520724	Calibrachoa_parviflora	-28.4586	-58.9344	Calibrachoa	parviflora
AR	ARG_IRIS	369929	Calibrachoa_parviflora	-31.9086	-58.4	Calibrachoa	parviflora
AR	ARG_IRIS	520719	Calibrachoa_parviflora	-28.55	-57.1	Calibrachoa	parviflora
AR	ARG_IRIS	369950	Calibrachoa_parviflora	-30.5	-59.15	Calibrachoa	parviflora
AR	ARG_IRIS	274920	Calibrachoa_parviflora	-30.2186	-59.3239	Calibrachoa	parviflora
AR	ARG_IRIS	238854	Calibrachoa_parviflora	-30.6336	-67.4683	Calibrachoa	parviflora
AR	ARG_IRIS	391703	Calibrachoa_parviflora	-35.0514	-58.4339	Calibrachoa	parviflora
AR	ARG_IRIS	391837	Calibrachoa_parviflora	-32.5769	-65.7028	Calibrachoa	parviflora
AR	ARG_IRIS	369971	Calibrachoa_parviflora	-24.2972	-64.84	Calibrachoa	parviflora
AR	ARG_IRIS	391833	Calibrachoa_parviflora	-32.3428	-65.2031	Calibrachoa	parviflora
AR	ARG_IRIS	391753	Calibrachoa_parviflora	-31.6497	-64.2578	Calibrachoa	parviflora
AR	ARG_IRIS	391750	Calibrachoa_parviflora	-31.1403	-64.1742	Calibrachoa	parviflora
AR	ARG_IRIS	391820	Calibrachoa_parviflora	-30.6322	-67.4681	Calibrachoa	parviflora
AR	ARG_IRIS	245476	Calibrachoa_parviflora	-32.6208	-60.1556	Calibrachoa	parviflora
AR	ARG_IRIS	391841	Calibrachoa_parviflora	-33.8883	-61.9272	Calibrachoa	parviflora
AR	ARG_IRIS	391744	Calibrachoa_parviflora	-29.9792	-63.2636	Calibrachoa	parviflora
AR	ARG_IRIS	407770	Calibrachoa_parviflora	-39.1	-67.0667	Calibrachoa	parviflora
CL	CHILE	135136	Calibrachoa_parviflora	-33.6667	-71.05	Calibrachoa	parviflora
AR	ARG_IRIS	164009	Calibrachoa_pubescens	-29.6	-57.3333	Calibrachoa	pubescens
AR	ARG_IRIS	391853	Calibrachoa_pubescens	-29.1095	-56.9311	Calibrachoa	pubescens
AR	ARG_IRIS	494459	Calibrachoa_pygmaea	-30.9131	-59.4575	Calibrachoa	pygmaea
AR	ARG_IRIS	520694	Calibrachoa_pygmaea	-29.6367	-58.3664	Calibrachoa	pygmaea
AR	ARG_IRIS	520697	Calibrachoa_pygmaea	-29.9875	-58.8175	Calibrachoa	pygmaea
AR	ARG_IRIS	245446	Calibrachoa_pygmaea	-30.8897	-59.5444	Calibrachoa	pygmaea
AR	ARG_IRIS	245459	Calibrachoa_pygmaea	-31.3456	-58.1789	Calibrachoa	pygmaea
AR	ARG_IRIS	447597	Calibrachoa_pygmaea	-29.0356	-58.1739	Calibrachoa	pygmaea
AR	ARG_IRIS	391857	Calibrachoa_pygmaea	-29	-58.1667	Calibrachoa	pygmaea
AR	ARG_IRIS	16747	Calibrachoa_pygmaea	-27.3317	-55.525	Calibrachoa	pygmaea
AR	ARG_IRIS	391860	Calibrachoa_pygmaea	-30.2214	-57.8569	Calibrachoa	pygmaea
AR	ARG_IRIS	407772	Calibrachoa_pygmaea	-31.6247	-59.0514	Calibrachoa	pygmaea
AR	ARG_IRIS	391874	Calibrachoa_pygmaea	-27.4394	-55.5931	Calibrachoa	pygmaea
AR	ARG_IRIS	237844	Calibrachoa_pygmaea	-27.7833	-55.7167	Calibrachoa	pygmaea
AR	ARG_IRIS	245460	Calibrachoa_pygmaea	-31.8653	-59.0267	Calibrachoa	pygmaea
AR	ARG_IRIS	520732	Calibrachoa_thymifolia	-28.96	-58.9261	Calibrachoa	thymifolia
AR	ARG_IRIS	447588	Calibrachoa_thymifolia	-32.1844	-58.1792	Calibrachoa	thymifolia
AR	ARG_IRIS	107716	Calibrachoa_thymifolia	-27.7989	-57.4558	Calibrachoa	thymifolia
AR	ARG_IRIS	276941	Calibrachoa_thymifolia	-30.2214	-57.8569	Calibrachoa	thymifolia
AR	ARG_IRIS	357605	Calibrachoa_thymifolia	-29.035	-57.8653	Calibrachoa	thymifolia
AR	ARG_IRIS	370350	Calibrachoa_thymifolia	-30.7058	-58.1578	Calibrachoa	thymifolia
AR	ARG_IRIS	245480	Calibrachoa_thymifolia	-30.8897	-59.5444	Calibrachoa	thymifolia
AR	ARG_IRIS	192269	Calibrachoa_thymifolia	-31.2033	-59.6806	Calibrachoa	thymifolia
AR	ARG_IRIS	277053	Calibrachoa_thymifolia	-27.4981	-58.7675	Calibrachoa	thymifolia
AR	ARG_IRIS	369219	Calibrachoa_thymifolia	-31.3456	-58.1789	Calibrachoa	thymifolia
AR	ARG_IRIS	245482	Calibrachoa_thymifolia	-31.6747	-60.0456	Calibrachoa	thymifolia
AR	ARG_IRIS	391678	Calibrachoa_thymifolia	-32.1833	-58.1667	Calibrachoa	thymifolia
AR	ARG_IRIS	520737	Calibrachoa_thymifolia	-28.4586	-58.9344	Calibrachoa	thymifolia
AR	ARG_IRIS	520744	Calibrachoa_thymifolia	-29.5833	-56.9844	Calibrachoa	thymifolia
AR	ARG_IRIS	391894	Calibrachoa_thymifolia	-31.7325	-60.5289	Calibrachoa	thymifolia
AR	ARG_IRIS	447589	Calibrachoa_thymifolia	-28.9067	-58.6617	Calibrachoa	thymifolia
AR	ARG_IRIS	391882	Calibrachoa_thymifolia	-28.3586	-58.0322	Calibrachoa	thymifolia
AR	ARG_IRIS	369212	Calibrachoa_thymifolia	-32.4844	-58.2319	Calibrachoa	thymifolia
AR	ARG_IRIS	391893	Calibrachoa_thymifolia	-32.05	-58.75	Calibrachoa	thymifolia
AR	ARG_IRIS	277059	Calibrachoa_thymifolia	-28.8617	-58.2108	Calibrachoa	thymifolia
AR	ARG_IRIS	520707	Calibrachoa_thymifolia	-28.1031	-57.4719	Calibrachoa	thymifolia
AR	ARG_IRIS	520748	Calibrachoa_thymifolia	-27.7236	-56.7333	Calibrachoa	thymifolia
AR	ARG_IRIS	520693	Calibrachoa_thymifolia	-29.5531	-57.3056	Calibrachoa	thymifolia
AR	ARG_IRIS	238324	Calibrachoa_thymifolia	-28.8978	-58.5992	Calibrachoa	thymifolia
AR	ARG_IRIS	367390	Calibrachoa_thymifolia	-28.0214	-58.025	Calibrachoa	thymifolia
AR	ARG_IRIS	245484	Calibrachoa_thymifolia	-30.995	-57.9167	Calibrachoa	thymifolia
AR	ARG_IRIS	390699	Calibrachoa_thymifolia	-29.1442	-59.2647	Calibrachoa	thymifolia
AR	ARG_IRIS	334603	Calibrachoa_thymifolia	-27.9075	-55.4678	Calibrachoa	thymifolia
AR	ARG_IRIS	520740	Calibrachoa_thymifolia	-28.7261	-58.6756	Calibrachoa	thymifolia
AR	ARG_IRIS	370307	Calibrachoa_thymifolia	-31.9086	-58.4	Calibrachoa	thymifolia
AR	ARG_IRIS	369221	Calibrachoa_thymifolia	-32	-58.1667	Calibrachoa	thymifolia
AR	ARG_IRIS	263708	Calibrachoa_thymifolia	-28.0333	-58.05	Calibrachoa	thymifolia
AR	ARG_IRIS	245487	Calibrachoa_thymifolia	-31.3689	-57.9972	Calibrachoa	thymifolia
AR	ARG_IRIS	401540	Calibrachoa_thymifolia	-27.3311	-58.5	Calibrachoa	thymifolia
AR	ARG_IRIS	233776	Calibrachoa_thymifolia	-28.3344	-58.4583	Calibrachoa	thymifolia
AR	ARG_IRIS	159024	Calibrachoa_thymifolia	-30.38	-58.7256	Calibrachoa	thymifolia
AR	ARG_IRIS	276997	Calibrachoa_thymifolia	-27.5817	-58.7447	Calibrachoa	thymifolia
AR	ARG_IRIS	414729	Calibrachoa_thymifolia	-27.8406	-58.6756	Calibrachoa	thymifolia
AR	ARG_IRIS	414726	Calibrachoa_thymifolia	-30.9	-57.9314	Calibrachoa	thymifolia
AR	ARG_IRIS	221722	Capsicum_baccatum	-23.8156	-62.1067	Capsicum	baccatum
AR	ARG_IRIS	105553	Capsicum_baccatum	-27.7236	-56.7333	Capsicum	baccatum
AR	ARG_IRIS	131945	Capsicum_baccatum	-22.95	-64.6333	Capsicum	baccatum
AR	ARG_IRIS	521385	Capsicum_baccatum	-27.4481	-57.6231	Capsicum	baccatum
AR	ARG_IRIS	521392	Capsicum_baccatum	-28.7594	-56.9464	Capsicum	baccatum
AR	ARG_IRIS	382441	Capsicum_baccatum	-27.2778	-55.5669	Capsicum	baccatum
AR	ARG_IRIS	334427	Capsicum_baccatum	-26.2994	-54.4278	Capsicum	baccatum
AR	ARG_IRIS	85669	Capsicum_baccatum	-27.505	-54.8844	Capsicum	baccatum
AR	ARG_IRIS	230772	Capsicum_baccatum	-23.7139	-64.7039	Capsicum	baccatum
AR	ARG_IRIS	9523	Capsicum_baccatum	-24.2333	-64.2167	Capsicum	baccatum
AR	ARG_IRIS	436507	Capsicum_baccatum	-27.1597	-55.3383	Capsicum	baccatum
AR	ARG_IRIS	600148	Capsicum_baccatum	-27.1136	-54.8119	Capsicum	baccatum
AR	ARG_IRIS	524312	Capsicum_baccatum	-27.4981	-58.7675	Capsicum	baccatum
AR	ARG_IRIS	435776	Capsicum_baccatum	-27.3308	-58.9461	Capsicum	baccatum
AR	ARG_IRIS	521384	Capsicum_baccatum	-27.4678	-58.8342	Capsicum	baccatum
AR	ARG_IRIS	105660	Capsicum_baccatum	-28.2081	-56.2281	Capsicum	baccatum
AR	ARG_IRIS	131918	Capsicum_baccatum	-23.3653	-64.2172	Capsicum	baccatum
AR	ARG_IRIS	147770	Capsicum_baccatum	-27.4394	-55.5931	Capsicum	baccatum
AR	ARG_IRIS	139010	Capsicum_baccatum	-23.9239	-65.7975	Capsicum	baccatum
AR	ARG_IRIS	236995	Capsicum_baccatum	-24.0281	-64.4153	Capsicum	baccatum
AR	ARG_IRIS	329079	Capsicum_baccatum	-24.5903	-65.4378	Capsicum	baccatum
AR	ARG_IRIS	436501	Capsicum_baccatum	-27.05	-56.0667	Capsicum	baccatum
AR	ARG_IRIS	600149	Capsicum_baccatum	-27.4814	-55.9189	Capsicum	baccatum
AR	ARG_IRIS	555264	Capsicum_baccatum	-31.1986	-64.5836	Capsicum	baccatum
AR	ARG_IRIS	320629	Capsicum_baccatum	-24.8956	-65.2403	Capsicum	baccatum
AR	ARG_IRIS	278946	Capsicum_baccatum	-26.6419	-54.5825	Capsicum	baccatum
AR	ARG_IRIS	428908	Capsicum_baccatum	-27.6325	-55.7256	Capsicum	baccatum
AR	ARG_IRIS	221718	Capsicum_baccatum	-25.7197	-59.1922	Capsicum	baccatum
AR	ARG_IRIS	436508	Capsicum_baccatum	-27.3669	-55.8958	Capsicum	baccatum
AR	ARG_IRIS	435835	Capsicum_baccatum	-25.8775	-54.4111	Capsicum	baccatum
AR	ARG_IRIS	278943	Capsicum_baccatum	-26.7958	-55.0239	Capsicum	baccatum
AR	ARG_IRIS	521394	Capsicum_baccatum	-27.3311	-58.5	Capsicum	baccatum
AR	ARG_IRIS	29443	Capsicum_baccatum	-24.3167	-64.5167	Capsicum	baccatum
AR	ARG_IRIS	436505	Capsicum_baccatum	-24.1803	-65.2636	Capsicum	baccatum
AR	ARG_IRIS	4490	Capsicum_baccatum	-23.7167	-64.5	Capsicum	baccatum
AR	ARG_IRIS	196216	Capsicum_baccatum	-27.3356	-55.5881	Capsicum	baccatum
AR	ARG_IRIS	116568	Capsicum_chacoense	-32.675	-64.9778	Capsicum	chacoense
AR	ARG_IRIS	129268	Capsicum_chacoense	-25.8667	-60.4833	Capsicum	chacoense
AR	ARG_IRIS	131150	Capsicum_chacoense	-24.4667	-61.8	Capsicum	chacoense
AR	ARG_IRIS	482654	Capsicum_chacoense	-30.3333	-59.3333	Capsicum	chacoense
AR	ARG_IRIS	521397	Capsicum_chacoense	-29.1103	-56.9325	Capsicum	chacoense
AR	ARG_IRIS	584904	Capsicum_chacoense	-24.8381	-59.9942	Capsicum	chacoense
AR	ARG_IRIS	521398	Capsicum_chacoense	-27.3311	-58.5	Capsicum	chacoense
AR	ARG_IRIS	130606	Capsicum_chacoense	-30.75	-67.4333	Capsicum	chacoense
AR	ARG_IRIS	128191	Capsicum_chacoense	-29.45	-63.7667	Capsicum	chacoense
AR	ARG_IRIS	144928	Capsicum_chacoense	-32.56	-65.2425	Capsicum	chacoense
AR	ARG_IRIS	85117	Capsicum_chacoense	-28.6986	-66.0481	Capsicum	chacoense
AR	ARG_IRIS	436513	Capsicum_chacoense	-27.5317	-66.3492	Capsicum	chacoense
AR	ARG_IRIS	360470	Capsicum_chacoense	-30.2714	-63.8067	Capsicum	chacoense
AR	ARG_IRIS	417962	Capsicum_chacoense	-27.5436	-66.3578	Capsicum	chacoense
AR	ARG_IRIS	494462	Capsicum_chacoense	-29.0808	-60.4236	Capsicum	chacoense
AR	ARG_IRIS	509650	Capsicum_chacoense	-32.6994	-64.7258	Capsicum	chacoense
AR	ARG_IRIS	371173	Capsicum_chacoense	-28.4025	-65.8347	Capsicum	chacoense
AR	ARG_IRIS	373287	Capsicum_chacoense	-31.4036	-64.1772	Capsicum	chacoense
AR	ARG_IRIS	371197	Capsicum_chacoense	-33.4311	-66.9289	Capsicum	chacoense
AR	ARG_IRIS	373284	Capsicum_chacoense	-31.4369	-64.1411	Capsicum	chacoense
AR	ARG_IRIS	221627	Capsicum_chacoense	-24.2972	-64.84	Capsicum	chacoense
AR	ARG_IRIS	273860	Capsicum_chacoense	-28.9553	-60.4611	Capsicum	chacoense
AR	ARG_IRIS	241233	Capsicum_chacoense	-30.8897	-59.5444	Capsicum	chacoense
AR	ARG_IRIS	221715	Capsicum_chacoense	-22.6653	-63.6517	Capsicum	chacoense
AR	ARG_IRIS	436516	Capsicum_chacoense	-28.8094	-61.4175	Capsicum	chacoense
AR	ARG_IRIS	373072	Capsicum_chacoense	-29.5058	-66.7617	Capsicum	chacoense
AR	ARG_IRIS	460792	Capsicum_chacoense	-30.5578	-64.3733	Capsicum	chacoense
AR	ARG_IRIS	371195	Capsicum_chacoense	-27.985	-64.88	Capsicum	chacoense
AR	ARG_IRIS	273770	Capsicum_chacoense	-29.2313	-66.8205	Capsicum	chacoense
AR	ARG_IRIS	273769	Capsicum_chacoense	-29.1813	-66.8044	Capsicum	chacoense
AR	ARG_IRIS	373293	Capsicum_chacoense	-31.7325	-60.5289	Capsicum	chacoense
AR	ARG_IRIS	221719	Capsicum_chacoense	-24.8956	-65.2403	Capsicum	chacoense
AR	ARG_IRIS	450372	Capsicum_chacoense	-32.1844	-64.6169	Capsicum	chacoense
AR	ARG_IRIS	436500	Capsicum_chacoense	-26.2464	-64.1208	Capsicum	chacoense
AR	ARG_IRIS	371170	Capsicum_chacoense	-26.4333	-64.8333	Capsicum	chacoense
AR	ARG_IRIS	623334	Capsicum_chacoense	-31.1258	-64.7458	Capsicum	chacoense
AR	ARG_IRIS	125734	Capsicum_chacoense	-31.4172	-64.1833	Capsicum	chacoense
AR	ARG_IRIS	273822	Capsicum_chacoense	-27.3308	-58.9461	Capsicum	chacoense
AR	ARG_IRIS	521395	Capsicum_chacoense	-29.9792	-59.2769	Capsicum	chacoense
AR	ARG_IRIS	125702	Capsicum_chacoense	-30.3717	-64.6586	Capsicum	chacoense
AR	ARG_IRIS	579209	Capsicum_chacoense	-27.5256	-66.3308	Capsicum	chacoense
AR	ARG_IRIS	273768	Capsicum_chacoense	-26.125	-65.8328	Capsicum	chacoense
AR	ARG_IRIS	578957	Capsicum_chacoense	-30.7008	-64.6131	Capsicum	chacoense
AR	ARG_IRIS	241232	Capsicum_chacoense	-32.1928	-60.5383	Capsicum	chacoense
AR	ARG_IRIS	199780	Capsicum_chacoense	-25.1503	-61.3228	Capsicum	chacoense
AR	ARG_IRIS	464217	Capsicum_chacoense	-34.5986	-64.4247	Capsicum	chacoense
AR	ARG_IRIS	148085	Capsicum_chacoense	-31.1986	-64.5836	Capsicum	chacoense
AR	ARG_IRIS	507741	Capsicum_chacoense	-32.3042	-64.3869	Capsicum	chacoense
AR	ARG_IRIS	204069	Capsicum_chacoense	-23.2111	-63.5564	Capsicum	chacoense
AR	ARG_IRIS	85177	Capsicum_chacoense	-28.6978	-66.0247	Capsicum	chacoense
AR	ARG_IRIS	148084	Capsicum_chacoense	-28.6092	-59.4711	Capsicum	chacoense
AR	ARG_IRIS	436575	Capsicum_chacoense	-28.3483	-65.6114	Capsicum	chacoense
AR	ARG_IRIS	354117	Capsicum_chacoense	-32.3644	-64.9556	Capsicum	chacoense
AR	ARG_IRIS	448489	Capsicum_chacoense	-30.7142	-65.0597	Capsicum	chacoense
AR	ARG_IRIS	236996	Capsicum_chacoense	-24.0281	-64.4153	Capsicum	chacoense
AR	ARG_IRIS	436566	Capsicum_chacoense	-27.8406	-58.6756	Capsicum	chacoense
AR	ARG_IRIS	371166	Capsicum_chacoense	-26.1017	-58.8017	Capsicum	chacoense
AR	ARG_IRIS	502432	Capsicum_chacoense	-32.0842	-65.1014	Capsicum	chacoense
AR	ARG_IRIS	373283	Capsicum_chacoense	-24.5903	-65.4378	Capsicum	chacoense
AR	ARG_IRIS	373286	Capsicum_chacoense	-31.0233	-63.4558	Capsicum	chacoense
AR	ARG_IRIS	448464	Capsicum_chacoense	-28.9264	-60.4819	Capsicum	chacoense
AR	ARG_IRIS	521405	Capsicum_chacoense	-27.7069	-57.8319	Capsicum	chacoense
AR	ARG_IRIS	371174	Capsicum_chacoense	-23.9	-61.85	Capsicum	chacoense
AR	ARG_IRIS	373282	Capsicum_chacoense	-24.8147	-63.8311	Capsicum	chacoense
AR	ARG_IRIS	371169	Capsicum_chacoense	-26.9181	-64.9936	Capsicum	chacoense
AR	ARG_IRIS	593785	Capsicum_chacoense	-28.9169	-65.4983	Capsicum	chacoense
AR	ARG_IRIS	245298	Capsicum_chacoense	-30.7433	-59.6444	Capsicum	chacoense
AR	ARG_IRIS	373291	Capsicum_chacoense	-32.2594	-63.7733	Capsicum	chacoense
AR	ARG_IRIS	273789	Capsicum_chacoense	-29.5925	-66.6933	Capsicum	chacoense
AR	ARG_IRIS	482650	Capsicum_chacoense	-28	-65.8	Capsicum	chacoense
AR	ARG_IRIS	465797	Capsicum_chacoense	-33.3622	-64.5417	Capsicum	chacoense
AR	ARG_IRIS	531584	Capsicum_chacoense	-32.8086	-65.3017	Capsicum	chacoense
AR	ARG_IRIS	395236	Capsicum_chacoense	-30.5581	-64.3758	Capsicum	chacoense
AR	ARG_IRIS	579217	Capsicum_chacoense	-29.8053	-64.7081	Capsicum	chacoense
AR	ARG_IRIS	502029	Capsicum_chacoense	-32.3667	-65.9364	Capsicum	chacoense
AR	ARG_IRIS	373288	Capsicum_chacoense	-31.6497	-64.2578	Capsicum	chacoense
AR	ARG_IRIS	436503	Capsicum_chacoense	-31.6997	-63.5311	Capsicum	chacoense
AR	ARG_IRIS	600155	Capsicum_chacoense	-27.4708	-64.7822	Capsicum	chacoense
AR	ARG_IRIS	600169	Capsicum_chacoense	-27.1906	-58.9733	Capsicum	chacoense
AR	ARG_IRIS	154973	Capsicum_chacoense	-23.4506	-62.7903	Capsicum	chacoense
AR	ARG_IRIS	371167	Capsicum_chacoense	-30.5667	-67.5389	Capsicum	chacoense
AR	ARG_IRIS	370924	Capsicum_chacoense	-31.6914	-65.1014	Capsicum	chacoense
AR	ARG_IRIS	247292	Capsicum_chacoense	-29.5	-63.6917	Capsicum	chacoense
AR	ARG_IRIS	371168	Capsicum_chacoense	-25.34	-58.0289	Capsicum	chacoense
AR	ARG_IRIS	305524	Capsicum_chacoense	-31.6781	-63.8786	Capsicum	chacoense
AR	ARG_IRIS	600157	Capsicum_chacoense	-27.2483	-61.4664	Capsicum	chacoense
AR	ARG_IRIS	521402	Capsicum_chacoense	-27.7236	-56.7333	Capsicum	chacoense
AR	ARG_IRIS	245307	Capsicum_chacoense	-32.0722	-60.6514	Capsicum	chacoense
AR	ARG_IRIS	373329	Capsicum_chacoense	-27.5247	-66.3869	Capsicum	chacoense
AR	ARG_IRIS	120112	Capsicum_chacoense	-28.6892	-64.7761	Capsicum	chacoense
AR	ARG_IRIS	448467	Capsicum_chacoense	-28.25	-66.2667	Capsicum	chacoense
AR	ARG_IRIS	360766	Capsicum_chacoense	-30.8736	-64.6703	Capsicum	chacoense
AR	ARG_IRIS	436574	Capsicum_chacoense	-32.7106	-65.2017	Capsicum	chacoense
AR	ARG_IRIS	530864	Capsicum_chacoense	-33.4597	-66.4297	Capsicum	chacoense
AR	ARG_IRIS	600160	Capsicum_chacoense	-27.3375	-59.2794	Capsicum	chacoense
AR	ARG_IRIS	432155	Capsicum_chacoense	-25.2036	-65.9081	Capsicum	chacoense
AR	ARG_IRIS	584905	Capsicum_chacoense	-30.5353	-66.28	Capsicum	chacoense
AR	ARG_IRIS	371152	Capsicum_chacoense	-25.9908	-58.4264	Capsicum	chacoense
AR	ARG_IRIS	460703	Capsicum_chacoense	-30.1814	-64.5078	Capsicum	chacoense
AR	ARG_IRIS	211661	Capsicum_chacoense	-27.9386	-63.4053	Capsicum	chacoense
AR	ARG_IRIS	460719	Capsicum_chacoense	-28.8722	-66.2436	Capsicum	chacoense
AR	ARG_IRIS	305525	Capsicum_chacoense	-24.7786	-64.9353	Capsicum	chacoense
AR	ARG_IRIS	460669	Capsicum_chacoense	-32.5314	-64.9839	Capsicum	chacoense
AR	ARG_IRIS	373289	Capsicum_chacoense	-31.2319	-62.5619	Capsicum	chacoense
AR	ARG_IRIS	460714	Capsicum_chacoense	-28.6975	-66.0436	Capsicum	chacoense
AR	ARG_IRIS	373218	Capsicum_chacoense	-27.3683	-60.3817	Capsicum	chacoense
AR	ARG_IRIS	371165	Capsicum_chacoense	-30.6336	-67.4683	Capsicum	chacoense
AR	ARG_IRIS	371176	Capsicum_chacoense	-28.0858	-65.6567	Capsicum	chacoense
AR	ARG_IRIS	148090	Capsicum_chacoense	-29.7367	-64.1325	Capsicum	chacoense
AR	ARG_IRIS	371180	Capsicum_chacoense	-33.1836	-66.3125	Capsicum	chacoense
AR	ARG_IRIS	373285	Capsicum_chacoense	-31.4236	-64.1508	Capsicum	chacoense
AR	ARG_IRIS	371198	Capsicum_chacoense	-32.3428	-65.2031	Capsicum	chacoense
AR	ARG_IRIS	600158	Capsicum_chacoense	-25.9006	-64.7108	Capsicum	chacoense
AR	ARG_IRIS	144847	Capsicum_chacoense	-28.7744	-66.3833	Capsicum	chacoense
AR	ARG_IRIS	460706	Capsicum_chacoense	-28.4706	-65.6344	Capsicum	chacoense
AR	ARG_IRIS	460668	Capsicum_chacoense	-32.0717	-65.0578	Capsicum	chacoense
AR	ARG_IRIS	85184	Capsicum_chacoense	-28.5081	-65.9542	Capsicum	chacoense
AR	ARG_IRIS	373292	Capsicum_chacoense	-31.575	-66.2528	Capsicum	chacoense
AR	ARG_IRIS	371192	Capsicum_chacoense	-31.9189	-64.575	Capsicum	chacoense
AR	ARG_IRIS	282874	Capsicum_chacoense	-24.8264	-64.1567	Capsicum	chacoense
AR	ARG_IRIS	131561	Capsicum_eximium	-22.3333	-63.7667	Capsicum	eximium
AR	ARG_IRIS	102449	Capsicum_eximium	-24.2972	-64.84	Capsicum	eximium
AR	ARG_IRIS	390534	Capsicum_eximium	-23.5531	-64.9653	Capsicum	eximium
AR	ARG_IRIS	221716	Capsicum_eximium	-22.3292	-64.9322	Capsicum	eximium
AR	ARG_IRIS	282563	Capsicum_eximium	-24.3183	-64.5128	Capsicum	eximium
AR	ARG_IRIS	221720	Capsicum_eximium	-25.6942	-65.4289	Capsicum	eximium
AR	ARG_IRIS	584902	Capsicum_eximium	-24.3333	-64.55	Capsicum	eximium
AR	ARG_IRIS	194819	Capsicum_eximium	-24.8956	-65.2403	Capsicum	eximium
AR	ARG_IRIS	521465	Capsicum_flexuosum	-27.7236	-56.7333	Capsicum	flexuosum
AR	ARG_IRIS	399363	Capsicum_flexuosum	-27.1908	-54.0122	Capsicum	flexuosum
AR	ARG_IRIS	148484	Capsicum_flexuosum	-27.0178	-54.2692	Capsicum	flexuosum
AR	ARG_IRIS	6237	Capsicum_flexuosum	-25.8775	-54.4111	Capsicum	flexuosum
AR	ARG_IRIS	596904	Capsicum_flexuosum	-27.4819	-55.4775	Capsicum	flexuosum
AR	ARG_IRIS	237712	Capsicum_flexuosum	-27.2486	-55.025	Capsicum	flexuosum
AR	ARG_IRIS	596877	Capsicum_flexuosum	-27.1597	-55.3383	Capsicum	flexuosum
AR	ARG_IRIS	521462	Capsicum_flexuosum	-28.2081	-56.2281	Capsicum	flexuosum
AR	ARG_IRIS	16472	Capsicum_flexuosum	-27.2833	-55.5667	Capsicum	flexuosum
AR	ARG_IRIS	197286	Capsicum_flexuosum	-28.1667	-55.6475	Capsicum	flexuosum
AR	ARG_IRIS	335952	Capsicum_flexuosum	-27.4394	-55.5931	Capsicum	flexuosum
AR	ARG_IRIS	278942	Capsicum_flexuosum	-27.3317	-55.525	Capsicum	flexuosum
AR	ARG_IRIS	604209	Capsicum_flexuosum	-27.1136	-54.8119	Capsicum	flexuosum
AR	ARG_IRIS	148469	Capsicum_flexuosum	-27.0944	-54.9394	Capsicum	flexuosum
AR	ARG_IRIS	2492	Capsicum_flexuosum	-26.6419	-53.96	Capsicum	flexuosum
AR	ARG_IRIS	3097	Capsicum_flexuosum	-27.05	-54.8167	Capsicum	flexuosum
AR	ARG_IRIS	14735	Capsicum_flexuosum	-26.4333	-53.8167	Capsicum	flexuosum
AR	ARG_IRIS	2048	Capsicum_flexuosum	-26.5167	-53.9833	Capsicum	flexuosum
AR	ARG_IRIS	85638	Capsicum_flexuosum	-27.3672	-55.5808	Capsicum	flexuosum
AR	ARG_IRIS	148101	Capsicum_flexuosum	-26.8758	-54.9164	Capsicum	flexuosum
AR	ARG_IRIS	106564	Capsicum_flexuosum	-26.9164	-54.205	Capsicum	flexuosum
AR	ARG_IRIS	35259	Capsicum_flexuosum	-25.9667	-54.1167	Capsicum	flexuosum
AR	ARG_IRIS	1030	Capsicum_flexuosum	-26.0167	-53.7833	Capsicum	flexuosum
AR	ARG_IRIS	2837	Capsicum_flexuosum	-25.8333	-53.9833	Capsicum	flexuosum
AR	ARG_IRIS	5851	Capsicum_flexuosum	-26.8333	-54.1333	Capsicum	flexuosum
AR	ARG_IRIS	278940	Capsicum_flexuosum	-27.4667	-55.75	Capsicum	flexuosum
AR	ARG_IRIS	196206	Capsicum_flexuosum	-27.3356	-55.5881	Capsicum	flexuosum
CL	CHILE	118970	Cestrum_	-33.3833	-70.7	Cestrum
CL	CHILE	111796	Cestrum_	-31.9333	-71.1333	Cestrum
CL	CHILE	139375	Cestrum_	-18.8333	-69.7333	Cestrum
AR	ARG_IRIS	444037	Cestrum_bracteatum	-26.255	-53.6456	Cestrum	bracteatum
AR	ARG_IRIS	436415	Cestrum_bracteatum	-26.6419	-53.96	Cestrum	bracteatum
AR	ARG_IRIS	209916	Cestrum_bracteatum	-26.0028	-53.9767	Cestrum	bracteatum
AR	ARG_IRIS	158749	Cestrum_bracteatum	-26.0592	-53.7319	Cestrum	bracteatum
AR	ARG_IRIS	521150	Cestrum_euanthes	-29.9875	-58.8175	Cestrum	euanthes
AR	ARG_IRIS	494463	Cestrum_euanthes	-30.1586	-61.3728	Cestrum	euanthes
AR	ARG_IRIS	1736	Cestrum_euanthes	-26.8	-53.8833	Cestrum	euanthes
AR	ARG_IRIS	273384	Cestrum_euanthes	-30.0589	-57.8197	Cestrum	euanthes
AR	ARG_IRIS	245384	Cestrum_euanthes	-32.3764	-58.5753	Cestrum	euanthes
AR	ARG_IRIS	521155	Cestrum_euanthes	-29.035	-57.8653	Cestrum	euanthes
AR	ARG_IRIS	399262	Cestrum_euanthes	-27.2075	-54.9797	Cestrum	euanthes
AR	ARG_IRIS	399263	Cestrum_euanthes	-27.3325	-55.0592	Cestrum	euanthes
AR	ARG_IRIS	571332	Cestrum_euanthes	-30.0497	-57.8211	Cestrum	euanthes
AR	ARG_IRIS	571333	Cestrum_euanthes	-30.0525	-57.8183	Cestrum	euanthes
AR	ARG_IRIS	399240	Cestrum_euanthes	-32.4844	-58.2319	Cestrum	euanthes
AR	ARG_IRIS	245385	Cestrum_euanthes	-33.6678	-58.5522	Cestrum	euanthes
AR	ARG_IRIS	147363	Cestrum_euanthes	-34.7314	-58.2792	Cestrum	euanthes
AR	ARG_IRIS	147397	Cestrum_euanthes	-27.1136	-54.8119	Cestrum	euanthes
AR	ARG_IRIS	399255	Cestrum_euanthes	-31.9086	-58.4	Cestrum	euanthes
AR	ARG_IRIS	125363	Cestrum_euanthes	-27.1597	-55.3383	Cestrum	euanthes
AR	ARG_IRIS	10328	Cestrum_euanthes	-27.3669	-55.8958	Cestrum	euanthes
AR	ARG_IRIS	426953	Cestrum_euanthes	-34.8417	-57.9808	Cestrum	euanthes
AR	ARG_IRIS	297084	Cestrum_euanthes	-34.4667	-58.5	Cestrum	euanthes
AR	ARG_IRIS	2806	Cestrum_euanthes	-26.2	-53.6667	Cestrum	euanthes
AR	ARG_IRIS	2929	Cestrum_euanthes	-25.6833	-54.2	Cestrum	euanthes
AR	ARG_IRIS	571355	Cestrum_euanthes	-27.2558	-55.5339	Cestrum	euanthes
AR	ARG_IRIS	538009	Cestrum_guaraniticum	-28.7594	-56.9464	Cestrum	guaraniticum
AR	ARG_IRIS	494465	Cestrum_guaraniticum	-28.9194	-61.3219	Cestrum	guaraniticum
AR	ARG_IRIS	590450	Cestrum_guaraniticum	-25.1503	-61.3228	Cestrum	guaraniticum
AR	ARG_IRIS	521380	Cestrum_guaraniticum	-30.3333	-59.3333	Cestrum	guaraniticum
AR	ARG_IRIS	578553	Cestrum_guaraniticum	-27.8564	-55.7725	Cestrum	guaraniticum
AR	ARG_IRIS	521371	Cestrum_guaraniticum	-28.7261	-58.6756	Cestrum	guaraniticum
AR	ARG_IRIS	535426	Cestrum_guaraniticum	-29.035	-57.8653	Cestrum	guaraniticum
AR	ARG_IRIS	494464	Cestrum_guaraniticum	-29.0808	-60.4236	Cestrum	guaraniticum
AR	ARG_IRIS	193030	Cestrum_guaraniticum	-27.9908	-58.1828	Cestrum	guaraniticum
AR	ARG_IRIS	521381	Cestrum_guaraniticum	-27.4678	-58.8342	Cestrum	guaraniticum
AR	ARG_IRIS	85602	Cestrum_guaraniticum	-27.3914	-55.8931	Cestrum	guaraniticum
AR	ARG_IRIS	521362	Cestrum_guaraniticum	-27.4981	-58.7675	Cestrum	guaraniticum
AR	ARG_IRIS	521369	Cestrum_guaraniticum	-27.3311	-58.5	Cestrum	guaraniticum
AR	ARG_IRIS	372624	Cestrum_guaraniticum	-29.1442	-59.2647	Cestrum	guaraniticum
AR	ARG_IRIS	245374	Cestrum_guaraniticum	-30.5167	-59.6167	Cestrum	guaraniticum
AR	ARG_IRIS	494466	Cestrum_guaraniticum	-32.1522	-61.0847	Cestrum	guaraniticum
AR	ARG_IRIS	104157	Cestrum_guaraniticum	-28.7333	-58.0333	Cestrum	guaraniticum
AR	ARG_IRIS	10016	Cestrum_guaraniticum	-27.1136	-54.8119	Cestrum	guaraniticum
AR	ARG_IRIS	436424	Cestrum_guaraniticum	-31.2739	-61.1336	Cestrum	guaraniticum
AR	ARG_IRIS	436573	Cestrum_guaraniticum	-32.1342	-61.0667	Cestrum	guaraniticum
AR	ARG_IRIS	521373	Cestrum_guaraniticum	-28.1914	-58.5753	Cestrum	guaraniticum
AR	ARG_IRIS	521365	Cestrum_guaraniticum	-28.4586	-58.9344	Cestrum	guaraniticum
AR	ARG_IRIS	436625	Cestrum_guaraniticum	-27.2558	-55.5339	Cestrum	guaraniticum
AR	ARG_IRIS	571539	Cestrum_guaraniticum	-27.8308	-58.4486	Cestrum	guaraniticum
AR	ARG_IRIS	571541	Cestrum_guaraniticum	-27.8094	-58.5067	Cestrum	guaraniticum
AR	ARG_Endémicas	175	Cestrum_kunthii	-27.7722	-65.8736	Cestrum	kunthii
AR	ARG_Endémicas	180	Cestrum_kunthii	-27.7022	-65.9119	Cestrum	kunthii
AR	ARG_Endémicas	173	Cestrum_kunthii	-27.6958	-65.9156	Cestrum	kunthii
AR	ARG_Endémicas	170	Cestrum_kunthii	-27.6944	-65.9288	Cestrum	kunthii
AR	ARG_Endémicas	166	Cestrum_kunthii	-27.3472	-65.975	Cestrum	kunthii
AR	ARG_Endémicas	176	Cestrum_kunthii	-27.3286	-65.9842	Cestrum	kunthii
AR	ARG_Endémicas	168	Cestrum_kunthii	-27.0939	-65.7691	Cestrum	kunthii
AR	ARG_Endémicas	178	Cestrum_kunthii	-27.0178	-65.6558	Cestrum	kunthii
AR	ARG_Endémicas	174	Cestrum_kunthii	-27.0139	-65.6547	Cestrum	kunthii
AR	ARG_Endémicas	181	Cestrum_kunthii	-27.0069	-65.67	Cestrum	kunthii
AR	ARG_Endémicas	179	Cestrum_kunthii	-26.9864	-65.6628	Cestrum	kunthii
AR	ARG_Endémicas	172	Cestrum_kunthii	-26.7962	-65.3103	Cestrum	kunthii
AR	ARG_Endémicas	169	Cestrum_kunthii	-26.6999	-65.2833	Cestrum	kunthii
AR	ARG_Endémicas	167	Cestrum_kunthii	-26.6889	-65.3208	Cestrum	kunthii
AR	ARG_Endémicas	177	Cestrum_kunthii	-26.1314	-64.7908	Cestrum	kunthii
AR	ARG_Endémicas	171	Cestrum_kunthii	-25.8375	-65.4764	Cestrum	kunthii
AR	ARG_IRIS	399811	Cestrum_kunthii	-27.2131	-66.0708	Cestrum	kunthii
AR	ARG_IRIS	399645	Cestrum_kunthii	-27.0067	-65.6622	Cestrum	kunthii
AR	ARG_IRIS	92647	Cestrum_kunthii	-27.0133	-65.6589	Cestrum	kunthii
AR	ARG_IRIS	147395	Cestrum_kunthii	-27.8044	-65.87	Cestrum	kunthii
AR	ARG_IRIS	279062	Cestrum_kunthii	-27.0619	-65.6675	Cestrum	kunthii
AR	ARG_IRIS	470943	Cestrum_kunthii	-26.9833	-66.8667	Cestrum	kunthii
AR	ARG_IRIS	147407	Cestrum_kunthii	-26.7	-65.2833	Cestrum	kunthii
AR	ARG_IRIS	147403	Cestrum_kunthii	-26.8167	-65.3167	Cestrum	kunthii
AR	ARG_IRIS	521346	Cestrum_laevigatum	-27.4606	-57.3106	Cestrum	laevigatum
AR	ARG_IRIS	521345	Cestrum_laevigatum	-28.3586	-58.0322	Cestrum	laevigatum
AR	ARG_IRIS	521349	Cestrum_laevigatum	-27.6644	-57.1919	Cestrum	laevigatum
AR	ARG_IRIS	373310	Cestrum_laevigatum	-27.3617	-55.8881	Cestrum	laevigatum
AR	ARG_IRIS	521351	Cestrum_laevigatum	-28.7261	-58.6756	Cestrum	laevigatum
AR	ARG_IRIS	373308	Cestrum_laevigatum	-27.3861	-55.8894	Cestrum	laevigatum
AR	ARG_IRIS	399827	Cestrum_laevigatum	-28.7594	-56.9464	Cestrum	laevigatum
AR	ARG_IRIS	574905	Cestrum_laevigatum	-27.1597	-55.3383	Cestrum	laevigatum
AR	ARG_IRIS	273360	Cestrum_laevigatum	-26.8164	-54.2533	Cestrum	laevigatum
AR	ARG_IRIS	536026	Cestrum_laevigatum	-27.7236	-56.7333	Cestrum	laevigatum
AR	ARG_IRIS	436431	Cestrum_laevigatum	-27.75	-56.8667	Cestrum	laevigatum
AR	ARG_IRIS	521353	Cestrum_laevigatum	-28.2081	-56.2281	Cestrum	laevigatum
AR	ARG_IRIS	436429	Cestrum_laevigatum	-27.8667	-56.8167	Cestrum	laevigatum
AR	ARG_IRIS	266446	Cestrum_laevigatum	-29.035	-57.8653	Cestrum	laevigatum
AR	ARG_IRIS	263983	Cestrum_laevigatum	-28.0342	-58.04	Cestrum	laevigatum
AR	ARG_IRIS	35443	Cestrum_laevigatum	-25.6833	-54.1667	Cestrum	laevigatum
AR	ARG_IRIS	5685	Cestrum_laevigatum	-27.2833	-55.5833	Cestrum	laevigatum
AR	ARG_IRIS	217159	Cestrum_laevigatum	-28.5333	-57.1833	Cestrum	laevigatum
AR	ARG_IRIS	213255	Cestrum_laevigatum	-27.3669	-55.8958	Cestrum	laevigatum
AR	ARG_IRIS	106817	Cestrum_laevigatum	-26.9164	-54.205	Cestrum	laevigatum
AR	ARG_IRIS	590766	Cestrum_laevigatum	-27.8294	-56.8144	Cestrum	laevigatum
AR	ARG_IRIS	5835	Cestrum_laevigatum	-26.8667	-54.1167	Cestrum	laevigatum
AR	ARG_IRIS	148764	Cestrum_lorentzianum	-27.3833	-65.9833	Cestrum	lorentzianum
AR	ARG_IRIS	329041	Cestrum_lorentzianum	-28.0858	-65.6567	Cestrum	lorentzianum
AR	ARG_IRIS	279056	Cestrum_lorentzianum	-27.3569	-65.8142	Cestrum	lorentzianum
AR	ARG_IRIS	390515	Cestrum_lorentzianum	-24.2619	-64.4206	Cestrum	lorentzianum
AR	ARG_IRIS	373311	Cestrum_lorentzianum	-27.3356	-65.7556	Cestrum	lorentzianum
AR	ARG_IRIS	148770	Cestrum_lorentzianum	-27.5317	-66.3492	Cestrum	lorentzianum
AR	ARG_IRIS	148775	Cestrum_lorentzianum	-27.4	-65.9833	Cestrum	lorentzianum
AR	ARG_IRIS	148774	Cestrum_lorentzianum	-30.9422	-64.2656	Cestrum	lorentzianum
AR	ARG_IRIS	372638	Cestrum_lorentzianum	-26.8389	-65.2261	Cestrum	lorentzianum
AR	ARG_IRIS	146377	Cestrum_lorentzianum	-24.5544	-65.8864	Cestrum	lorentzianum
AR	ARG_IRIS	365669	Cestrum_lorentzianum	-26.7	-65.45	Cestrum	lorentzianum
AR	ARG_IRIS	302156	Cestrum_lorentzianum	-27.2792	-65.9125	Cestrum	lorentzianum
AR	ARG_IRIS	571544	Cestrum_lorentzianum	-25.1083	-64.2736	Cestrum	lorentzianum
AR	ARG_IRIS	571547	Cestrum_lorentzianum	-23.0992	-64.3867	Cestrum	lorentzianum
AR	ARG_IRIS	132627	Cestrum_lorentzianum	-26.7831	-65.3853	Cestrum	lorentzianum
AR	ARG_IRIS	148765	Cestrum_lorentzianum	-27.3411	-65.5961	Cestrum	lorentzianum
AR	ARG_IRIS	329063	Cestrum_lorentzianum	-26.8017	-65.3497	Cestrum	lorentzianum
AR	ARG_IRIS	148769	Cestrum_lorentzianum	-27.8044	-65.87	Cestrum	lorentzianum
AR	ARG_IRIS	279059	Cestrum_lorentzianum	-27.3344	-65.7378	Cestrum	lorentzianum
AR	ARG_IRIS	278816	Cestrum_lorentzianum	-23.56	-64.5136	Cestrum	lorentzianum
AR	ARG_IRIS	571548	Cestrum_lorentzianum	-23.5717	-64.4961	Cestrum	lorentzianum
AR	ARG_IRIS	146346	Cestrum_lorentzianum	-24.5903	-65.4378	Cestrum	lorentzianum
AR	ARG_IRIS	146369	Cestrum_lorentzianum	-24.8989	-65.615	Cestrum	lorentzianum
AR	ARG_IRIS	148761	Cestrum_lorentzianum	-28.4222	-65.3894	Cestrum	lorentzianum
AR	ARG_IRIS	405703	Cestrum_lorentzianum	-26.6378	-65.7439	Cestrum	lorentzianum
AR	ARG_IRIS	99170	Cestrum_lorentzianum	-23.1306	-64.5442	Cestrum	lorentzianum
AR	ARG_IRIS	400187	Cestrum_lorentzianum	-27.5819	-66.3164	Cestrum	lorentzianum
AR	ARG_IRIS	148768	Cestrum_lorentzianum	-27.4122	-65.9881	Cestrum	lorentzianum
AR	ARG_IRIS	148767	Cestrum_lorentzianum	-27.4058	-65.9833	Cestrum	lorentzianum
AR	ARG_IRIS	400180	Cestrum_lorentzianum	-28.9169	-65.4983	Cestrum	lorentzianum
AR	ARG_IRIS	144827	Cestrum_lorentzianum	-27.6647	-65.9353	Cestrum	lorentzianum
AR	ARG_IRIS	418728	Cestrum_lorentzianum	-27.4047	-65.9817	Cestrum	lorentzianum
AR	ARG_IRIS	588613	Cestrum_lorentzianum	-23.6797	-64.8997	Cestrum	lorentzianum
AR	ARG_IRIS	372636	Cestrum_lorentzianum	-23.6058	-64.9561	Cestrum	lorentzianum
AR	ARG_IRIS	148762	Cestrum_lorentzianum	-28.1106	-65.6072	Cestrum	lorentzianum
AR	ARG_IRIS	385545	Cestrum_lorentzianum	-22.7714	-64.3494	Cestrum	lorentzianum
AR	ARG_IRIS	92553	Cestrum_lorentzianum	-25.7667	-65.4333	Cestrum	lorentzianum
AR	ARG_IRIS	222162	Cestrum_lorentzianum	-24.7833	-65.8	Cestrum	lorentzianum
AR	ARG_IRIS	400182	Cestrum_lorentzianum	-27.6878	-65.9244	Cestrum	lorentzianum
AR	ARG_IRIS	207184	Cestrum_lorentzianum	-23.1167	-64.5	Cestrum	lorentzianum
AR	ARG_IRIS	206767	Cestrum_lorentzianum	-23.1	-64.3833	Cestrum	lorentzianum
AR	ARG_IRIS	495755	Cestrum_lorentzianum	-28.3081	-65.7456	Cestrum	lorentzianum
AR	ARG_IRIS	148773	Cestrum_lorentzianum	-24.5106	-65.3394	Cestrum	lorentzianum
AR	ARG_IRIS	148771	Cestrum_lorentzianum	-31.1403	-64.1742	Cestrum	lorentzianum
AR	ARG_IRIS	405411	Cestrum_lorentzianum	-30.3717	-64.6586	Cestrum	lorentzianum
AR	ARG_IRIS	148758	Cestrum_lorentzianum	-28.3644	-65.4147	Cestrum	lorentzianum
AR	ARG_IRIS	405657	Cestrum_lorentzianum	-27.1061	-65.6319	Cestrum	lorentzianum
AR	ARG_IRIS	405649	Cestrum_lorentzianum	-26.8239	-65.2225	Cestrum	lorentzianum
AR	ARG_IRIS	400177	Cestrum_lorentzianum	-27.6072	-67.0875	Cestrum	lorentzianum
AR	ARG_IRIS	107568	Cestrum_mariquitense	-27.7989	-57.4558	Cestrum	mariquitense
AR	ARG_IRIS	373330	Cestrum_mariquitense	-27.7236	-56.7333	Cestrum	mariquitense
AR	ARG_IRIS	521292	Cestrum_mariquitense	-27.4481	-57.6231	Cestrum	mariquitense
AR	ARG_IRIS	597357	Cestrum_mariquitense	-25.5989	-54.5733	Cestrum	mariquitense
AR	ARG_IRIS	436468	Cestrum_mariquitense	-28.7594	-56.9464	Cestrum	mariquitense
AR	ARG_IRIS	521294	Cestrum_mariquitense	-28.7261	-58.6756	Cestrum	mariquitense
AR	ARG_IRIS	107181	Cestrum_mariquitense	-27.6833	-56.4833	Cestrum	mariquitense
AR	ARG_IRIS	521293	Cestrum_mariquitense	-28.2081	-56.2281	Cestrum	mariquitense
AR	ARG_IRIS	2347	Cestrum_mariquitense	-27.2667	-55.55	Cestrum	mariquitense
AR	ARG_IRIS	192699	Cestrum_mariquitense	-27.1136	-54.8119	Cestrum	mariquitense
AR	ARG_IRIS	217233	Cestrum_mariquitense	-27.55	-56.55	Cestrum	mariquitense
AR	ARG_IRIS	19669	Cestrum_mariquitense	-27.6025	-55.3883	Cestrum	mariquitense
AR	ARG_IRIS	436269	Cestrum_parqui	-28.8094	-61.4175	Cestrum	parqui
AR	ARG_IRIS	131265	Cestrum_parqui	-25.0667	-62	Cestrum	parqui
AR	ARG_IRIS	40698	Cestrum_parqui	-23.7667	-64.4833	Cestrum	parqui
AR	ARG_IRIS	150335	Cestrum_parqui	-25.34	-58.0289	Cestrum	parqui
AR	ARG_IRIS	150450	Cestrum_parqui	-32.0006	-61.8103	Cestrum	parqui
AR	ARG_IRIS	197362	Cestrum_parqui	-29.035	-57.8653	Cestrum	parqui
AR	ARG_IRIS	469058	Cestrum_parqui	-31.4064	-62.9717	Cestrum	parqui
AR	ARG_IRIS	444613	Cestrum_parqui	-28.4219	-57.6947	Cestrum	parqui
AR	ARG_IRIS	150394	Cestrum_parqui	-28.7864	-67.6939	Cestrum	parqui
AR	ARG_IRIS	148307	Cestrum_parqui	-34.7575	-58.6219	Cestrum	parqui
AR	ARG_IRIS	148604	Cestrum_parqui	-33.3622	-64.5417	Cestrum	parqui
AR	ARG_IRIS	148793	Cestrum_parqui	-31.1986	-64.5836	Cestrum	parqui
AR	ARG_IRIS	9427	Cestrum_parqui	-24.2667	-64.2333	Cestrum	parqui
AR	ARG_IRIS	372817	Cestrum_parqui	-29.1442	-59.2647	Cestrum	parqui
AR	ARG_IRIS	372841	Cestrum_parqui	-27.4981	-58.7675	Cestrum	parqui
AR	ARG_IRIS	148625	Cestrum_parqui	-31.6747	-60.0456	Cestrum	parqui
AR	ARG_IRIS	150451	Cestrum_parqui	-28.7594	-56.9464	Cestrum	parqui
AR	ARG_IRIS	150457	Cestrum_parqui	-25.6942	-65.4289	Cestrum	parqui
AR	ARG_IRIS	148800	Cestrum_parqui	-30.6808	-63.9236	Cestrum	parqui
AR	ARG_IRIS	148790	Cestrum_parqui	-31.3908	-64.1908	Cestrum	parqui
AR	ARG_IRIS	148798	Cestrum_parqui	-31.4036	-64.1772	Cestrum	parqui
AR	ARG_IRIS	148803	Cestrum_parqui	-31.4369	-64.1411	Cestrum	parqui
AR	ARG_IRIS	406442	Cestrum_parqui	-27.0864	-66.8936	Cestrum	parqui
AR	ARG_IRIS	126683	Cestrum_parqui	-24.7786	-64.9353	Cestrum	parqui
AR	ARG_IRIS	150437	Cestrum_parqui	-33.7297	-66.5131	Cestrum	parqui
AR	ARG_IRIS	406710	Cestrum_parqui	-31.1403	-64.1742	Cestrum	parqui
AR	ARG_IRIS	373132	Cestrum_parqui	-30.9536	-67.3039	Cestrum	parqui
AR	ARG_IRIS	400070	Cestrum_parqui	-27.5767	-66.2503	Cestrum	parqui
AR	ARG_IRIS	373190	Cestrum_parqui	-37.7222	-58.2531	Cestrum	parqui
AR	ARG_IRIS	372858	Cestrum_parqui	-28.4222	-65.3894	Cestrum	parqui
AR	ARG_IRIS	436276	Cestrum_parqui	-29.2342	-64.0781	Cestrum	parqui
AR	ARG_IRIS	373182	Cestrum_parqui	-26.1833	-58.1731	Cestrum	parqui
AR	ARG_IRIS	436282	Cestrum_parqui	-30.6269	-57.9811	Cestrum	parqui
AR	ARG_IRIS	373269	Cestrum_parqui	-33.9167	-59.4956	Cestrum	parqui
AR	ARG_IRIS	431448	Cestrum_parqui	-22.3292	-64.9322	Cestrum	parqui
AR	ARG_IRIS	329504	Cestrum_parqui	-28.4586	-58.9344	Cestrum	parqui
AR	ARG_IRIS	373219	Cestrum_parqui	-32.9467	-60.6392	Cestrum	parqui
AR	ARG_IRIS	436130	Cestrum_parqui	-27.6667	-67.0333	Cestrum	parqui
AR	ARG_IRIS	105352	Cestrum_parqui	-32.7692	-62.8042	Cestrum	parqui
AR	ARG_IRIS	150502	Cestrum_parqui	-25.1833	-65.7833	Cestrum	parqui
AR	ARG_IRIS	29560	Cestrum_parqui	-26.255	-53.6456	Cestrum	parqui
AR	ARG_IRIS	372854	Cestrum_parqui	-34.9947	-58.0144	Cestrum	parqui
AR	ARG_IRIS	150497	Cestrum_parqui	-26.5075	-64.8253	Cestrum	parqui
AR	ARG_IRIS	118933	Cestrum_parqui	-25.0333	-66.2167	Cestrum	parqui
AR	ARG_IRIS	372851	Cestrum_parqui	-24.2253	-64.8389	Cestrum	parqui
AR	ARG_IRIS	406683	Cestrum_parqui	-32.9697	-62.2361	Cestrum	parqui
AR	ARG_IRIS	159124	Cestrum_parqui	-34.33	-58.7764	Cestrum	parqui
AR	ARG_IRIS	329228	Cestrum_parqui	-23.6214	-64.9514	Cestrum	parqui
AR	ARG_IRIS	521325	Cestrum_parqui	-27.8406	-58.6756	Cestrum	parqui
AR	ARG_IRIS	571324	Cestrum_parqui	-31.1222	-64.3603	Cestrum	parqui
AR	ARG_IRIS	113615	Cestrum_parqui	-22.1992	-63.6589	Cestrum	parqui
AR	ARG_IRIS	150364	Cestrum_parqui	-24.9	-65.6333	Cestrum	parqui
AR	ARG_IRIS	353074	Cestrum_parqui	-27.5706	-67.1531	Cestrum	parqui
AR	ARG_IRIS	150483	Cestrum_parqui	-26.8389	-65.2261	Cestrum	parqui
AR	ARG_IRIS	461418	Cestrum_parqui	-24.4417	-65.1514	Cestrum	parqui
AR	ARG_IRIS	436268	Cestrum_parqui	-33.4333	-58.75	Cestrum	parqui
AR	ARG_IRIS	610346	Cestrum_parqui	-27.8967	-55.9133	Cestrum	parqui
AR	ARG_IRIS	406967	Cestrum_parqui	-31.7325	-60.5289	Cestrum	parqui
AR	ARG_IRIS	148614	Cestrum_parqui	-30.2714	-63.8067	Cestrum	parqui
AR	ARG_IRIS	373195	Cestrum_parqui	-33.2978	-66.1769	Cestrum	parqui
AR	ARG_IRIS	373197	Cestrum_parqui	-32.8736	-69.4786	Cestrum	parqui
AR	ARG_IRIS	252062	Cestrum_parqui	-23.9417	-65.4939	Cestrum	parqui
AR	ARG_IRIS	150318	Cestrum_parqui	-29.1619	-67.4972	Cestrum	parqui
AR	ARG_IRIS	148808	Cestrum_parqui	-31.4172	-64.1833	Cestrum	parqui
AR	ARG_IRIS	279127	Cestrum_parqui	-26.3639	-65.9822	Cestrum	parqui
AR	ARG_IRIS	150473	Cestrum_parqui	-26.6064	-65.8694	Cestrum	parqui
AR	ARG_IRIS	440580	Cestrum_parqui	-31.1453	-64.3575	Cestrum	parqui
AR	ARG_IRIS	436278	Cestrum_parqui	-31.4169	-58.4219	Cestrum	parqui
AR	ARG_IRIS	365497	Cestrum_parqui	-32.4844	-58.2319	Cestrum	parqui
AR	ARG_IRIS	365505	Cestrum_parqui	-32.3764	-58.5753	Cestrum	parqui
AR	ARG_IRIS	372832	Cestrum_parqui	-28.3586	-58.0322	Cestrum	parqui
AR	ARG_IRIS	150423	Cestrum_parqui	-25.3892	-65.6172	Cestrum	parqui
AR	ARG_IRIS	406929	Cestrum_parqui	-27.4678	-58.8342	Cestrum	parqui
AR	ARG_IRIS	521326	Cestrum_parqui	-28.96	-58.9261	Cestrum	parqui
AR	ARG_IRIS	148792	Cestrum_parqui	-30.7217	-64.8086	Cestrum	parqui
AR	ARG_IRIS	320005	Cestrum_parqui	-31.4086	-64.5681	Cestrum	parqui
AR	ARG_IRIS	372837	Cestrum_parqui	-24.1131	-65.4136	Cestrum	parqui
AR	ARG_IRIS	136012	Cestrum_parqui	-30.8628	-67.3214	Cestrum	parqui
AR	ARG_IRIS	231314	Cestrum_parqui	-23.6058	-64.9561	Cestrum	parqui
AR	ARG_IRIS	148788	Cestrum_parqui	-30.3717	-64.6586	Cestrum	parqui
AR	ARG_IRIS	406480	Cestrum_parqui	-26.7597	-66.28	Cestrum	parqui
AR	ARG_IRIS	436091	Cestrum_parqui	-33.9903	-59.1375	Cestrum	parqui
AR	ARG_IRIS	148175	Cestrum_parqui	-28.8228	-67.7044	Cestrum	parqui
AR	ARG_IRIS	148189	Cestrum_parqui	-28.8219	-67.7008	Cestrum	parqui
AR	ARG_IRIS	84944	Cestrum_parqui	-29.1019	-67.6078	Cestrum	parqui
AR	ARG_IRIS	223639	Cestrum_parqui	-25.2953	-66.3356	Cestrum	parqui
AR	ARG_IRIS	574860	Cestrum_parqui	-28.8244	-65.5556	Cestrum	parqui
AR	ARG_IRIS	150491	Cestrum_parqui	-27.7147	-65.2856	Cestrum	parqui
AR	ARG_IRIS	395439	Cestrum_parqui	-32.1844	-64.6169	Cestrum	parqui
AR	ARG_IRIS	150214	Cestrum_parqui	-41.9603	-71.5333	Cestrum	parqui
AR	ARG_IRIS	150322	Cestrum_parqui	-29.1813	-66.8044	Cestrum	parqui
AR	ARG_IRIS	150359	Cestrum_parqui	-29.1833	-66.8	Cestrum	parqui
AR	ARG_IRIS	373193	Cestrum_parqui	-32.4081	-69.2503	Cestrum	parqui
AR	ARG_IRIS	436115	Cestrum_parqui	-28.5806	-65.7061	Cestrum	parqui
AR	ARG_IRIS	150449	Cestrum_parqui	-24.8956	-65.2403	Cestrum	parqui
AR	ARG_IRIS	150511	Cestrum_parqui	-24.5903	-65.4378	Cestrum	parqui
AR	ARG_IRIS	379724	Cestrum_parqui	-24.5544	-65.8864	Cestrum	parqui
AR	ARG_IRIS	325024	Cestrum_parqui	-31.3333	-64.2667	Cestrum	parqui
AR	ARG_IRIS	494472	Cestrum_parqui	-29.0808	-60.4236	Cestrum	parqui
AR	ARG_IRIS	148619	Cestrum_parqui	-31.2319	-62.5619	Cestrum	parqui
AR	ARG_IRIS	494469	Cestrum_parqui	-28.7372	-59.4744	Cestrum	parqui
AR	ARG_IRIS	494474	Cestrum_parqui	-31.3861	-60.9172	Cestrum	parqui
AR	ARG_IRIS	148785	Cestrum_parqui	-31.6997	-63.5311	Cestrum	parqui
AR	ARG_IRIS	436280	Cestrum_parqui	-30.7058	-58.1578	Cestrum	parqui
AR	ARG_IRIS	245379	Cestrum_parqui	-30.8897	-59.5444	Cestrum	parqui
AR	ARG_IRIS	406909	Cestrum_parqui	-31.0233	-63.4558	Cestrum	parqui
AR	ARG_IRIS	405746	Cestrum_parqui	-26.6806	-65.4289	Cestrum	parqui
AR	ARG_IRIS	436133	Cestrum_parqui	-33.1867	-65.9283	Cestrum	parqui
AR	ARG_IRIS	148322	Cestrum_parqui	-27.5819	-66.3164	Cestrum	parqui
AR	ARG_IRIS	521309	Cestrum_parqui	-28.2081	-56.2281	Cestrum	parqui
AR	ARG_IRIS	456602	Cestrum_parqui	-32.9989	-68.66	Cestrum	parqui
AR	ARG_IRIS	220952	Cestrum_parqui	-26.7869	-65.331	Cestrum	parqui
AR	ARG_IRIS	617297	Cestrum_parqui	-27.4333	-58.6211	Cestrum	parqui
AR	ARG_IRIS	121454	Cestrum_parqui	-25.4428	-64.63	Cestrum	parqui
AR	ARG_IRIS	521327	Cestrum_parqui	-27.5081	-56.745	Cestrum	parqui
AR	ARG_IRIS	372818	Cestrum_parqui	-34.6825	-58.3419	Cestrum	parqui
AR	ARG_IRIS	436283	Cestrum_parqui	-34.9028	-57.8278	Cestrum	parqui
AR	ARG_IRIS	150453	Cestrum_parqui	-27.5922	-61.9447	Cestrum	parqui
AR	ARG_IRIS	469084	Cestrum_parqui	-31.8158	-58.3211	Cestrum	parqui
AR	ARG_IRIS	407299	Cestrum_parqui	-26.6	-64.9	Cestrum	parqui
AR	ARG_IRIS	150454	Cestrum_parqui	-29.9811	-62.2658	Cestrum	parqui
AR	ARG_IRIS	150446	Cestrum_parqui	-25.175	-66.2333	Cestrum	parqui
AR	ARG_IRIS	406443	Cestrum_parqui	-28.1703	-65.7914	Cestrum	parqui
AR	ARG_IRIS	373234	Cestrum_parqui	-27.8667	-59.95	Cestrum	parqui
AR	ARG_IRIS	372856	Cestrum_parqui	-32.0842	-65.1014	Cestrum	parqui
AR	ARG_IRIS	436136	Cestrum_parqui	-23.5397	-65.2931	Cestrum	parqui
AR	ARG_IRIS	246807	Cestrum_parqui	-23.7308	-65.7108	Cestrum	parqui
AR	ARG_IRIS	150350	Cestrum_parqui	-22.6653	-63.6517	Cestrum	parqui
AR	ARG_IRIS	150433	Cestrum_parqui	-34.0222	-65.5775	Cestrum	parqui
AR	ARG_IRIS	390188	Cestrum_parqui	-27.5272	-67.0992	Cestrum	parqui
AR	ARG_IRIS	373172	Cestrum_parqui	-24.8381	-59.9942	Cestrum	parqui
AR	ARG_IRIS	34376	Cestrum_parqui	-28.7472	-66.9314	Cestrum	parqui
AR	ARG_IRIS	620520	Cestrum_parqui	-27.3317	-55.525	Cestrum	parqui
AR	ARG_IRIS	372857	Cestrum_parqui	-28.5728	-64.3292	Cestrum	parqui
AR	ARG_IRIS	503895	Cestrum_parqui	-31.9042	-68.8194	Cestrum	parqui
AR	ARG_IRIS	150498	Cestrum_parqui	-25.3	-66.3667	Cestrum	parqui
AR	ARG_IRIS	436137	Cestrum_parqui	-27.6647	-65.9353	Cestrum	parqui
AR	ARG_IRIS	373236	Cestrum_parqui	-28.4875	-59.355	Cestrum	parqui
AR	ARG_IRIS	148317	Cestrum_parqui	-34.1372	-58.8864	Cestrum	parqui
AR	ARG_IRIS	150508	Cestrum_parqui	-25.8208	-65.4611	Cestrum	parqui
AR	ARG_IRIS	245380	Cestrum_parqui	-31.7194	-60.525	Cestrum	parqui
AR	ARG_IRIS	494476	Cestrum_parqui	-28.1278	-58.1433	Cestrum	parqui
AR	ARG_IRIS	126784	Cestrum_parqui	-23.9239	-65.7975	Cestrum	parqui
AR	ARG_IRIS	385596	Cestrum_parqui	-25.9636	-61.9725	Cestrum	parqui
AR	ARG_IRIS	145857	Cestrum_parqui	-31.8747	-58.21	Cestrum	parqui
AR	ARG_IRIS	139292	Cestrum_parqui	-24.8147	-63.8311	Cestrum	parqui
AR	ARG_IRIS	436270	Cestrum_parqui	-31.6475	-60.375	Cestrum	parqui
AR	ARG_IRIS	521319	Cestrum_parqui	-27.3311	-58.5	Cestrum	parqui
AR	ARG_IRIS	521315	Cestrum_parqui	-29.5531	-57.3056	Cestrum	parqui
AR	ARG_IRIS	150410	Cestrum_parqui	-30.2117	-67.2858	Cestrum	parqui
AR	ARG_IRIS	372850	Cestrum_parqui	-24.3828	-65.1147	Cestrum	parqui
AR	ARG_IRIS	221480	Cestrum_parqui	-31.6781	-63.8786	Cestrum	parqui
AR	ARG_IRIS	379411	Cestrum_parqui	-28.8717	-67.6953	Cestrum	parqui
AR	ARG_IRIS	148320	Cestrum_parqui	-28.0858	-65.6567	Cestrum	parqui
AR	ARG_IRIS	93455	Cestrum_parqui	-27.58	-67.1239	Cestrum	parqui
AR	ARG_IRIS	436274	Cestrum_parqui	-35.5453	-68.1172	Cestrum	parqui
AR	ARG_IRIS	148327	Cestrum_parqui	-34.8417	-57.9808	Cestrum	parqui
AR	ARG_IRIS	436275	Cestrum_parqui	-30.7167	-59.5	Cestrum	parqui
AR	ARG_IRIS	494477	Cestrum_parqui	-31.4931	-60.6439	Cestrum	parqui
AR	ARG_IRIS	323116	Cestrum_parqui	-31.8431	-58.3511	Cestrum	parqui
AR	ARG_IRIS	494471	Cestrum_parqui	-32.1522	-61.0847	Cestrum	parqui
AR	ARG_IRIS	289577	Cestrum_parqui	-27.6806	-67.2	Cestrum	parqui
AR	ARG_IRIS	436277	Cestrum_parqui	-26.0933	-66.0139	Cestrum	parqui
AR	ARG_IRIS	521313	Cestrum_parqui	-29.9875	-58.8175	Cestrum	parqui
AR	ARG_IRIS	406932	Cestrum_parqui	-28.1914	-58.5753	Cestrum	parqui
AR	ARG_IRIS	373221	Cestrum_parqui	-23.4506	-62.7903	Cestrum	parqui
AR	ARG_IRIS	274521	Cestrum_parqui	-31.0814	-64.315	Cestrum	parqui
AR	ARG_IRIS	436281	Cestrum_parqui	-32.3028	-59.1453	Cestrum	parqui
AR	ARG_IRIS	132103	Cestrum_parqui	-22.1833	-63.6333	Cestrum	parqui
AR	ARG_IRIS	407210	Cestrum_parqui	-26.1069	-65.1775	Cestrum	parqui
AR	ARG_IRIS	494473	Cestrum_parqui	-31.2489	-61.1694	Cestrum	parqui
AR	ARG_IRIS	399244	Cestrum_parqui	-30.2214	-57.8569	Cestrum	parqui
AR	ARG_IRIS	521329	Cestrum_parqui	-27.7989	-57.4558	Cestrum	parqui
AR	ARG_IRIS	521311	Cestrum_parqui	-27.5567	-58.2914	Cestrum	parqui
AR	ARG_IRIS	6316	Cestrum_parqui	-23.9167	-65.4667	Cestrum	parqui
AR	ARG_IRIS	519367	Cestrum_parqui	-24.5864	-65.3769	Cestrum	parqui
AR	ARG_IRIS	6554	Cestrum_parqui	-24.4833	-65.05	Cestrum	parqui
AR	ARG_IRIS	219778	Cestrum_parqui	-35.6	-68.0236	Cestrum	parqui
AR	ARG_IRIS	289435	Cestrum_parqui	-27.4894	-66.3814	Cestrum	parqui
AR	ARG_IRIS	270727	Cestrum_parqui	-32.3642	-64.9397	Cestrum	parqui
AR	ARG_IRIS	313542	Cestrum_parqui	-30.3544	-67.6883	Cestrum	parqui
AR	ARG_IRIS	373123	Cestrum_parqui	-30.6336	-67.4683	Cestrum	parqui
AR	ARG_IRIS	150324	Cestrum_parqui	-23.7972	-64.7831	Cestrum	parqui
AR	ARG_IRIS	406481	Cestrum_parqui	-29.3822	-65.2014	Cestrum	parqui
AR	ARG_IRIS	246806	Cestrum_parqui	-24.1944	-65.2969	Cestrum	parqui
AR	ARG_IRIS	494470	Cestrum_parqui	-33.8889	-62	Cestrum	parqui
AR	ARG_IRIS	406916	Cestrum_parqui	-31.4236	-64.1508	Cestrum	parqui
AR	ARG_IRIS	525577	Cestrum_parqui	-27.4478	-58.6444	Cestrum	parqui
AR	ARG_IRIS	150323	Cestrum_parqui	-28.4839	-67.6936	Cestrum	parqui
AR	ARG_IRIS	148321	Cestrum_parqui	-26.7333	-66.0667	Cestrum	parqui
AR	ARG_IRIS	150461	Cestrum_parqui	-25.6833	-66.0833	Cestrum	parqui
AR	ARG_IRIS	185440	Cestrum_parqui	-26.5094	-62.7372	Cestrum	parqui
AR	ARG_IRIS	494481	Cestrum_parqui	-32.0022	-61.8133	Cestrum	parqui
AR	ARG_IRIS	148780	Cestrum_parqui	-31.6497	-64.2578	Cestrum	parqui
AR	ARG_IRIS	150412	Cestrum_parqui	-30.6303	-66.2825	Cestrum	parqui
AR	ARG_IRIS	372844	Cestrum_parqui	-24.0561	-64.3611	Cestrum	parqui
AR	ARG_IRIS	406681	Cestrum_parqui	-30.7142	-65.0597	Cestrum	parqui
AR	ARG_IRIS	148318	Cestrum_parqui	-37.3272	-59.2022	Cestrum	parqui
AR	ARG_IRIS	436108	Cestrum_parqui	-28.6892	-64.7761	Cestrum	parqui
AR	ARG_IRIS	329526	Cestrum_parqui	-30.9422	-64.2656	Cestrum	parqui
AR	ARG_IRIS	148319	Cestrum_parqui	-35.6681	-57.9194	Cestrum	parqui
AR	ARG_IRIS	372848	Cestrum_parqui	-29.375	-63.3617	Cestrum	parqui
AR	ARG_IRIS	150352	Cestrum_parqui	-25.0892	-58.6656	Cestrum	parqui
AR	ARG_IRIS	407280	Cestrum_parqui	-23.3653	-64.2172	Cestrum	parqui
AR	ARG_IRIS	372838	Cestrum_parqui	-27.4708	-64.7822	Cestrum	parqui
AR	ARG_IRIS	407312	Cestrum_parqui	-26.8239	-65.2225	Cestrum	parqui
AR	ARG_IRIS	571165	Cestrum_parqui	-30.9983	-64.5078	Cestrum	parqui
AR	ARG_IRIS	85093	Cestrum_parqui	-27.5833	-67.1333	Cestrum	parqui
AR	ARG_IRIS	85575	Cestrum_parqui	-27.5339	-58.7814	Cestrum	parqui
AR	ARG_IRIS	150366	Cestrum_parqui	-30.2297	-61.4008	Cestrum	parqui
AR	ARG_IRIS	400190	Cestrum_parqui	-27.6072	-67.0875	Cestrum	parqui
CL	CHILE	78662	Cestrum_parqui	-40.35	-73.1833	Cestrum	parqui
CL	CHILE	59506	Cestrum_parqui	-37.8	-72.7	Cestrum	parqui
CL	CHILE	116077	Cestrum_parqui	-36.4833	-72.7	Cestrum	parqui
CL	CHILE	42864	Cestrum_parqui	-36.15	-72.2333	Cestrum	parqui
CL	CHILE	149321	Cestrum_parqui	-35.85	-70.7167	Cestrum	parqui
CL	CHILE	73458	Cestrum_parqui	-35.5	-71.1833	Cestrum	parqui
CL	CHILE	137500	Cestrum_parqui	-34.4167	-70.8667	Cestrum	parqui
CL	CHILE	137637	Cestrum_parqui	-34.05	-70.7167	Cestrum	parqui
CL	CHILE	142699	Cestrum_parqui	-33.9667	-70.15	Cestrum	parqui
CL	CHILE	127438	Cestrum_parqui	-33.85	-70.4833	Cestrum	parqui
CL	CHILE	137647	Cestrum_parqui	-33.8167	-70.9167	Cestrum	parqui
CL	CHILE	105262	Cestrum_parqui	-33.7833	-70.2833	Cestrum	parqui
CL	CHILE	150282	Cestrum_parqui	-33.6833	-71.2	Cestrum	parqui
CL	CHILE	137678	Cestrum_parqui	-33.6333	-70.5667	Cestrum	parqui
CL	CHILE	123322	Cestrum_parqui	-33.6167	-70.9833	Cestrum	parqui
CL	CHILE	69446	Cestrum_parqui	-33.5333	-71.6	Cestrum	parqui
CL	CHILE	156216	Cestrum_parqui	-33.5167	-71.4333	Cestrum	parqui
CL	CHILE	135308	Cestrum_parqui	-33.5	-70.9167	Cestrum	parqui
CL	CHILE	42866	Cestrum_parqui	-33.4167	-70.6333	Cestrum	parqui
CL	CHILE	133597	Cestrum_parqui	-33.3833	-70.7333	Cestrum	parqui
CL	CHILE	147390	Cestrum_parqui	-33.3674	-70.3915	Cestrum	parqui
CL	CHILE	79738	Cestrum_parqui	-33.3667	-70.65	Cestrum	parqui
CL	CHILE	147182	Cestrum_parqui	-33.3547	-70.3703	Cestrum	parqui
CL	CHILE	79113	Cestrum_parqui	-33.35	-70.4667	Cestrum	parqui
CL	CHILE	147148	Cestrum_parqui	-33.3322	-70.3217	Cestrum	parqui
CL	CHILE	55784	Cestrum_parqui	-33.25	-70.4667	Cestrum	parqui
CL	CHILE	134008	Cestrum_parqui	-33.2	-70.6833	Cestrum	parqui
CL	CHILE	159182	Cestrum_parqui	-33.1989	-70.5913	Cestrum	parqui
CL	CHILE	95052	Cestrum_parqui	-33.05	-71	Cestrum	parqui
CL	CHILE	154264	Cestrum_parqui	-32.9	-70.3167	Cestrum	parqui
CL	CHILE	157891	Cestrum_parqui	-32.6	-71.2167	Cestrum	parqui
CL	CHILE	134834	Cestrum_parqui	-32.5667	-71.3	Cestrum	parqui
CL	CHILE	122927	Cestrum_parqui	-32.5	-71.4333	Cestrum	parqui
CL	CHILE	112129	Cestrum_parqui	-32.2333	-71.3167	Cestrum	parqui
CL	CHILE	55788	Cestrum_parqui	-32.2167	-71.5	Cestrum	parqui
CL	CHILE	104922	Cestrum_parqui	-32.0833	-71.5	Cestrum	parqui
CL	CHILE	111792	Cestrum_parqui	-31.9333	-71.1333	Cestrum	parqui
CL	CHILE	150746	Cestrum_parqui	-31.9333	-70.6	Cestrum	parqui
CL	CHILE	111950	Cestrum_parqui	-31.9167	-71.5167	Cestrum	parqui
CL	CHILE	132286	Cestrum_parqui	-31.4	-71.5833	Cestrum	parqui
CL	CHILE	74997	Cestrum_parqui	-31.3667	-70.9833	Cestrum	parqui
CL	CHILE	97340	Cestrum_parqui	-31.35	-70.9667	Cestrum	parqui
CL	CHILE	86308	Cestrum_parqui	-31	-71.1667	Cestrum	parqui
CL	CHILE	153522	Cestrum_parqui	-30.9667	-70.7667	Cestrum	parqui
CL	CHILE	132233	Cestrum_parqui	-30.65	-71.4833	Cestrum	parqui
CL	CHILE	98277	Cestrum_parqui	-30.3	-71.2167	Cestrum	parqui
CL	CHILE	132075	Cestrum_parqui	-30.0333	-70.8167	Cestrum	parqui
CL	CHILE	156812	Cestrum_parqui	-28.9333	-70.45	Cestrum	parqui
CL	CHILE	139046	Cestrum_parqui	-24.55	-70.55	Cestrum	parqui
CL	CHILE	111122	Cestrum_parqui	-19.1	-69.6	Cestrum	parqui
CL	CHILE	116989	Cestrum_parqui	-18.8333	-69.7333	Cestrum	parqui
AR	Datos Virginia	Libro Flora Argentina	Cestrum_reflexum	-22.9099	-64.2854	Cestrum	reflexum
AR	ARG_IRIS	192350	Cestrum_strigilatum	-27.25	-54.2333	Cestrum	strigilatum
AR	ARG_IRIS	105585	Cestrum_strigilatum	-27.7236	-56.7333	Cestrum	strigilatum
AR	ARG_IRIS	584357	Cestrum_strigilatum	-28.9264	-60.4819	Cestrum	strigilatum
AR	ARG_IRIS	495759	Cestrum_strigilatum	-30.0411	-59.9828	Cestrum	strigilatum
AR	ARG_IRIS	130901	Cestrum_strigilatum	-25.2333	-57.95	Cestrum	strigilatum
AR	ARG_IRIS	521251	Cestrum_strigilatum	-27.7069	-57.8319	Cestrum	strigilatum
AR	ARG_IRIS	495761	Cestrum_strigilatum	-28.7372	-59.4744	Cestrum	strigilatum
AR	ARG_IRIS	215400	Cestrum_strigilatum	-26.7131	-60.7672	Cestrum	strigilatum
AR	ARG_IRIS	521263	Cestrum_strigilatum	-29.035	-57.8653	Cestrum	strigilatum
AR	ARG_IRIS	130781	Cestrum_strigilatum	-27.3167	-59.1167	Cestrum	strigilatum
AR	ARG_IRIS	192357	Cestrum_strigilatum	-25.34	-58.0289	Cestrum	strigilatum
AR	ARG_IRIS	85568	Cestrum_strigilatum	-27.5514	-58.7506	Cestrum	strigilatum
AR	ARG_IRIS	192367	Cestrum_strigilatum	-28.0858	-65.6567	Cestrum	strigilatum
AR	ARG_IRIS	332450	Cestrum_strigilatum	-27.9075	-55.4678	Cestrum	strigilatum
AR	ARG_IRIS	239162	Cestrum_strigilatum	-22.7361	-64.3542	Cestrum	strigilatum
AR	ARG_IRIS	408690	Cestrum_strigilatum	-27.5081	-55.4025	Cestrum	strigilatum
AR	ARG_IRIS	92462	Cestrum_strigilatum	-27.8656	-55.7017	Cestrum	strigilatum
AR	ARG_IRIS	192376	Cestrum_strigilatum	-27.1136	-54.8119	Cestrum	strigilatum
AR	ARG_IRIS	122012	Cestrum_strigilatum	-25.8775	-54.4111	Cestrum	strigilatum
AR	ARG_IRIS	521261	Cestrum_strigilatum	-27.4481	-57.6231	Cestrum	strigilatum
AR	ARG_IRIS	264888	Cestrum_strigilatum	-27.4811	-58.9392	Cestrum	strigilatum
AR	ARG_IRIS	373335	Cestrum_strigilatum	-27.4819	-55.4775	Cestrum	strigilatum
AR	ARG_IRIS	571546	Cestrum_strigilatum	-23.7022	-64.8578	Cestrum	strigilatum
AR	ARG_IRIS	247846	Cestrum_strigilatum	-23.9333	-64.4167	Cestrum	strigilatum
AR	ARG_IRIS	2393	Cestrum_strigilatum	-27.4	-55.55	Cestrum	strigilatum
AR	ARG_IRIS	521256	Cestrum_strigilatum	-27.8406	-58.6756	Cestrum	strigilatum
AR	ARG_IRIS	373606	Cestrum_strigilatum	-23.9239	-65.7975	Cestrum	strigilatum
AR	ARG_IRIS	192345	Cestrum_strigilatum	-27.7653	-55.1589	Cestrum	strigilatum
AR	ARG_IRIS	521259	Cestrum_strigilatum	-28.96	-58.9261	Cestrum	strigilatum
AR	ARG_IRIS	147803	Cestrum_strigilatum	-26.9856	-54.6933	Cestrum	strigilatum
AR	ARG_IRIS	197315	Cestrum_strigilatum	-28.2081	-56.2281	Cestrum	strigilatum
AR	ARG_IRIS	495757	Cestrum_strigilatum	-27.9503	-56.7625	Cestrum	strigilatum
AR	ARG_IRIS	521241	Cestrum_strigilatum	-27.05	-56.0667	Cestrum	strigilatum
AR	ARG_IRIS	373607	Cestrum_strigilatum	-23.3653	-64.2172	Cestrum	strigilatum
AR	ARG_IRIS	409641	Cestrum_strigilatum	-27.6025	-55.3883	Cestrum	strigilatum
AR	ARG_IRIS	215402	Cestrum_strigilatum	-26.3081	-59.3728	Cestrum	strigilatum
AR	ARG_IRIS	373586	Cestrum_strigilatum	-26.6419	-54.5825	Cestrum	strigilatum
AR	ARG_IRIS	192643	Cestrum_strigilatum	-22.6653	-63.6517	Cestrum	strigilatum
AR	ARG_IRIS	408996	Cestrum_strigilatum	-26.6378	-65.7439	Cestrum	strigilatum
AR	ARG_IRIS	595601	Cestrum_strigilatum	-27.6842	-56.1633	Cestrum	strigilatum
AR	ARG_IRIS	408473	Cestrum_strigilatum	-27.9908	-58.1828	Cestrum	strigilatum
AR	ARG_IRIS	584354	Cestrum_strigilatum	-28.6092	-59.4711	Cestrum	strigilatum
AR	ARG_IRIS	373585	Cestrum_strigilatum	-27.4181	-59.0239	Cestrum	strigilatum
AR	ARG_IRIS	408463	Cestrum_strigilatum	-27.0583	-58.6936	Cestrum	strigilatum
AR	ARG_IRIS	373592	Cestrum_strigilatum	-25.9906	-58.1719	Cestrum	strigilatum
AR	ARG_IRIS	408989	Cestrum_strigilatum	-26.7869	-65.331	Cestrum	strigilatum
AR	ARG_IRIS	521262	Cestrum_strigilatum	-27.3058	-58.0742	Cestrum	strigilatum
AR	ARG_IRIS	571525	Cestrum_strigilatum	-27.6039	-57.1703	Cestrum	strigilatum
AR	ARG_IRIS	521257	Cestrum_strigilatum	-28.3586	-58.0322	Cestrum	strigilatum
AR	ARG_IRIS	495762	Cestrum_strigilatum	-28.705	-59.3717	Cestrum	strigilatum
AR	ARG_IRIS	571536	Cestrum_strigilatum	-28.0503	-58.2597	Cestrum	strigilatum
AR	ARG_IRIS	373594	Cestrum_strigilatum	-28.3983	-59.7022	Cestrum	strigilatum
AR	ARG_IRIS	373598	Cestrum_strigilatum	-25.9156	-58.3411	Cestrum	strigilatum
AR	ARG_IRIS	373593	Cestrum_strigilatum	-28.4875	-59.355	Cestrum	strigilatum
AR	ARG_IRIS	571391	Cestrum_strigilatum	-27.74	-54.9367	Cestrum	strigilatum
AR	ARG_IRIS	590767	Cestrum_strigilatum	-29.1525	-56.8644	Cestrum	strigilatum
AR	ARG_IRIS	436119	Cestrum_strigilatum	-38.9619	-61.2808	Cestrum	strigilatum
AR	ARG_IRIS	7146	Cestrum_strigilatum	-23.7	-64.85	Cestrum	strigilatum
AR	ARG_IRIS	6887	Cestrum_strigilatum	-23.7553	-64.8589	Cestrum	strigilatum
AR	ARG_IRIS	590741	Cestrum_strigilatum	-26.2994	-54.4278	Cestrum	strigilatum
AR	ARG_IRIS	3211	Cestrum_strigilatum	-26.5167	-53.9833	Cestrum	strigilatum
AR	ARG_IRIS	34569	Cestrum_strigilatum	-27.7333	-55.5667	Cestrum	strigilatum
AR	ARG_IRIS	8300	Cestrum_strigilatum	-27.1333	-53.8833	Cestrum	strigilatum
AR	ARG_IRIS	521260	Cestrum_strigilatum	-27.3136	-58.5575	Cestrum	strigilatum
AR	ARG_IRIS	192355	Cestrum_strigilatum	-27.4197	-58.7456	Cestrum	strigilatum
AR	ARG_IRIS	372591	Cestrum_strigilatum	-27.3669	-55.8958	Cestrum	strigilatum
AR	ARG_IRIS	192375	Cestrum_strigilatum	-27.1597	-55.3383	Cestrum	strigilatum
AR	ARG_IRIS	192344	Cestrum_strigilatum	-26.7958	-55.0239	Cestrum	strigilatum
AR	ARG_IRIS	408726	Cestrum_strigilatum	-27.0619	-65.6675	Cestrum	strigilatum
AR	ARG_IRIS	29566	Cestrum_strigilatum	-26.0028	-53.9767	Cestrum	strigilatum
AR	ARG_IRIS	495763	Cestrum_strigilatum	-28.2306	-58.7156	Cestrum	strigilatum
AR	ARG_IRIS	156467	Cestrum_strigilatum	-26.8936	-53.8781	Cestrum	strigilatum
AR	ARG_IRIS	156094	Cestrum_strigilatum	-25.9681	-54.1167	Cestrum	strigilatum
AR	ARG_IRIS	8961	Cestrum_strigilatum	-26.8833	-53.9	Cestrum	strigilatum
AR	ARG_IRIS	205578	Cestrum_strigilatum	-25.9858	-54.1128	Cestrum	strigilatum
AR	ARG_IRIS	570200	Cestrum_strigilatum	-29.1122	-56.9183	Cestrum	strigilatum
AR	ARG_IRIS	521250	Cestrum_strigilatum	-27.4981	-58.7675	Cestrum	strigilatum
AR	ARG_IRIS	238011	Cestrum_strigilatum	-26.6	-54.2667	Cestrum	strigilatum
AR	ARG_IRIS	521254	Cestrum_strigilatum	-28.7261	-58.6756	Cestrum	strigilatum
AR	ARG_IRIS	521258	Cestrum_strigilatum	-29.9792	-59.2769	Cestrum	strigilatum
AR	ARG_IRIS	521265	Cestrum_strigilatum	-27.7989	-57.4558	Cestrum	strigilatum
AR	ARG_IRIS	521253	Cestrum_strigilatum	-27.5567	-58.2914	Cestrum	strigilatum
AR	ARG_IRIS	192352	Cestrum_strigilatum	-27.0178	-54.2692	Cestrum	strigilatum
AR	ARG_IRIS	192346	Cestrum_strigilatum	-26.6419	-53.96	Cestrum	strigilatum
AR	ARG_IRIS	7866	Cestrum_strigilatum	-26.9167	-54.2167	Cestrum	strigilatum
AR	ARG_IRIS	1909	Cestrum_strigilatum	-27.0833	-54.9167	Cestrum	strigilatum
AR	ARG_IRIS	495764	Cestrum_strigilatum	-30.0303	-59.9675	Cestrum	strigilatum
AR	ARG_IRIS	5823	Cestrum_strigilatum	-26.8667	-54.1333	Cestrum	strigilatum
AR	ARG_IRIS	571357	Cestrum_strigilatum	-27.2558	-55.5339	Cestrum	strigilatum
AR	ARG_IRIS	571335	Cestrum_strigilatum	-27.3672	-55.5808	Cestrum	strigilatum
AR	ARG_IRIS	373605	Cestrum_strigilatum	-24.2972	-64.84	Cestrum	strigilatum
AR	ARG_IRIS	408466	Cestrum_strigilatum	-28.9872	-59.1028	Cestrum	strigilatum
AR	ARG_IRIS	571385	Cestrum_strigilatum	-27.5194	-54.8133	Cestrum	strigilatum
AR	ARG_IRIS	436471	Cestrum_strigilatum	-23.5178	-64.6439	Cestrum	strigilatum
AR	ARG_IRIS	192648	Cestrum_strigilatum	-27.1061	-65.6319	Cestrum	strigilatum
AR	ARG_IRIS	192646	Cestrum_strigilatum	-26.7319	-65.2592	Cestrum	strigilatum
AR	ARG_IRIS	408714	Cestrum_strigilatum	-27.0267	-62.7064	Cestrum	strigilatum
AR	ARG_IRIS	409010	Cestrum_strigilatum	-26.8239	-65.2225	Cestrum	strigilatum
AR	ARG_IRIS	408480	Cestrum_strigilatum	-26.1833	-58.1731	Cestrum	strigilatum
AR	ARG_IRIS	373603	Cestrum_strigilatum	-26.8389	-65.2261	Cestrum	strigilatum
AR	ARG_IRIS	373613	Cestrum_strigilatum	-26.8497	-65.3856	Cestrum	strigilatum
AR	ARG_IRIS	399284	Cestrum_strigilatum	-29.1442	-59.2647	Cestrum	strigilatum
AR	ARG_IRIS	521252	Cestrum_strigilatum	-28.7594	-56.9464	Cestrum	strigilatum
AR	ARG_IRIS	571334	Cestrum_strigilatum	-29.4125	-56.8353	Cestrum	strigilatum
AR	ARG_IRIS	139181	Cestrum_velutinum	-23.9239	-65.7975	Cestrum	velutinum
AR	ARG_IRIS	85109	Cestrum_velutinum	-27.4	-65.9833	Cestrum	velutinum
AR	ARG_IRIS	571545	Cestrum_velutinum	-23.7619	-64.8494	Cestrum	velutinum
AR	ARG_IRIS	388370	Cestrum_velutinum	-22.2711	-63.8517	Cestrum	velutinum
AR	ARG_IRIS	372555	Cestrum_velutinum	-23.7486	-64.8436	Cestrum	velutinum
AR	ARG_IRIS	436416	Cestrum_velutinum	-22.3292	-64.9322	Cestrum	velutinum
AR	ARG_IRIS	193025	Cestrum_velutinum	-23.3653	-64.2172	Cestrum	velutinum
AR	ARG_IRIS	150922	Cestrum_velutinum	-27.5317	-66.3492	Cestrum	velutinum
AR	ARG_IRIS	372556	Cestrum_velutinum	-22.6653	-63.6517	Cestrum	velutinum
AR	ARG_IRIS	6695	Cestrum_velutinum	-23.25	-64.5167	Cestrum	velutinum
AR	ARG_IRIS	436426	Cestrum_velutinum	-23.65	-64.6833	Cestrum	velutinum
CL	CHILE	55791	Combera_minima	-36.9667	-71.5	Combera	minima
AR	ARG_IRIS	171213	Combera_paradoxa	-38.1525	-70.9056	Combera	paradoxa
AR	ARG_IRIS	373818	Combera_paradoxa	-40.3489	-71.2294	Combera	paradoxa
AR	ARG_IRIS	171210	Combera_paradoxa	-37.6108	-70.6819	Combera	paradoxa
AR	ARG_IRIS	158485	Combera_paradoxa	-40.2167	-71.2833	Combera	paradoxa
AR	ARG_IRIS	373821	Combera_paradoxa	-40.1861	-71.2317	Combera	paradoxa
AR	ARG_IRIS	373824	Combera_paradoxa	-40.7553	-71.4414	Combera	paradoxa
AR	ARG_IRIS	406157	Combera_paradoxa	-41.4264	-71.5475	Combera	paradoxa
AR	ARG_IRIS	171216	Combera_paradoxa	-39.1125	-71.0881	Combera	paradoxa
AR	ARG_IRIS	171218	Combera_paradoxa	-39.7306	-71.3	Combera	paradoxa
AR	ARG_IRIS	171219	Combera_paradoxa	-40.6167	-71.15	Combera	paradoxa
AR	ARG_IRIS	171212	Combera_paradoxa	-36.8689	-70.7789	Combera	paradoxa
CL	Datos Virginia	159268	Combera_paradoxa	-36.9	-71.4833	Combera	paradoxa
AR	ARG_IRIS	436557	Dunalia_brachyacantha	-25.18	-65.7561	Dunalia	brachyacantha
AR	ARG_IRIS	419214	Dunalia_brachyacantha	-25.1108	-65.5903	Dunalia	brachyacantha
AR	ARG_IRIS	374354	Dunalia_brachyacantha	-28.3983	-59.7022	Dunalia	brachyacantha
AR	ARG_IRIS	572496	Dunalia_brachyacantha	-26.6064	-65.8694	Dunalia	brachyacantha
AR	ARG_IRIS	418812	Dunalia_brachyacantha	-27.3408	-65.9681	Dunalia	brachyacantha
AR	ARG_IRIS	419076	Dunalia_brachyacantha	-30.7142	-65.0597	Dunalia	brachyacantha
AR	ARG_IRIS	200217	Dunalia_brachyacantha	-27.6878	-65.9244	Dunalia	brachyacantha
AR	ARG_IRIS	374355	Dunalia_brachyacantha	-27.2694	-65.7703	Dunalia	brachyacantha
AR	ARG_IRIS	374357	Dunalia_brachyacantha	-26.1272	-66.0425	Dunalia	brachyacantha
AR	ARG_IRIS	507476	Dunalia_brachyacantha	-32.7397	-64.9283	Dunalia	brachyacantha
AR	ARG_IRIS	374356	Dunalia_brachyacantha	-27.2333	-65.9	Dunalia	brachyacantha
AR	ARG_IRIS	99327	Dunalia_brachyacantha	-23.3653	-64.2172	Dunalia	brachyacantha
AR	ARG_IRIS	230773	Dunalia_brachyacantha	-24.1186	-65.4803	Dunalia	brachyacantha
AR	ARG_IRIS	419166	Dunalia_brachyacantha	-31.6914	-65.1014	Dunalia	brachyacantha
AR	ARG_IRIS	356870	Dunalia_brachyacantha	-31.485	-64.9833	Dunalia	brachyacantha
AR	ARG_IRIS	125831	Dunalia_brachyacantha	-31.3908	-64.1908	Dunalia	brachyacantha
AR	ARG_IRIS	379710	Dunalia_brachyacantha	-31.6261	-64.7061	Dunalia	brachyacantha
AR	ARG_IRIS	276641	Dunalia_brachyacantha	-31.3442	-64.8117	Dunalia	brachyacantha
AR	ARG_IRIS	276644	Dunalia_brachyacantha	-31.3331	-64.8997	Dunalia	brachyacantha
AR	ARG_IRIS	122018	Dunalia_brachyacantha	-27.5317	-66.3492	Dunalia	brachyacantha
AR	ARG_IRIS	419067	Dunalia_brachyacantha	-28.2044	-66.3492	Dunalia	brachyacantha
AR	ARG_IRIS	419190	Dunalia_brachyacantha	-31.4325	-65.4272	Dunalia	brachyacantha
AR	ARG_IRIS	419204	Dunalia_brachyacantha	-22.3292	-64.9322	Dunalia	brachyacantha
CL	CHILE	145858	Dunalia_spinosa	-19.6835	-69.1988	Dunalia	spinosa
CL	CHILE	157257	Dunalia_spinosa	-19.6796	-69.1873	Dunalia	spinosa
CL	CHILE	117569	Dunalia_spinosa	-18.8333	-69.7333	Dunalia	spinosa
CL	CHILE	55733	Dunalia_spinosa	-18.8	-69.45	Dunalia	spinosa
CL	CHILE	107244	Dunalia_spinosa	-18.5667	-69.4833	Dunalia	spinosa
CL	CHILE	134776	Dunalia_spinosa	-18.35	-69.55	Dunalia	spinosa
CL	CHILE	146583	Dunalia_spinosa	-18.2667	-69.5833	Dunalia	spinosa
CL	CHILE	111039	Dunalia_spinosa	-18.2	-69.5833	Dunalia	spinosa
AR	ARG_IRIS	132241	Eriolarynx_australis	-25.0167	-66.2167	Eriolarynx	australis
AR	ARG_IRIS	324089	Eriolarynx_australis	-26.7047	-65.7989	Eriolarynx	australis
AR	ARG_IRIS	278823	Eriolarynx_australis	-23.6069	-64.905	Eriolarynx	australis
AR	ARG_IRIS	253407	Eriolarynx_australis	-23.5917	-65.3611	Eriolarynx	australis
AR	ARG_IRIS	422820	Eriolarynx_australis	-25.6942	-65.4289	Eriolarynx	australis
AR	ARG_IRIS	438293	Eriolarynx_australis	-26.8544	-65.6833	Eriolarynx	australis
AR	ARG_IRIS	253414	Eriolarynx_australis	-26.7433	-65.5778	Eriolarynx	australis
AR	ARG_IRIS	253400	Eriolarynx_australis	-25.18	-65.7561	Eriolarynx	australis
AR	ARG_IRIS	253421	Eriolarynx_australis	-24.0281	-64.4153	Eriolarynx	australis
AR	ARG_IRIS	253422	Eriolarynx_australis	-26.9389	-65.7569	Eriolarynx	australis
AR	ARG_IRIS	253419	Eriolarynx_australis	-24.9083	-65.6417	Eriolarynx	australis
AR	ARG_IRIS	587232	Eriolarynx_australis	-22.3292	-64.9322	Eriolarynx	australis
AR	ARG_IRIS	422872	Eriolarynx_australis	-25.1108	-65.5903	Eriolarynx	australis
AR	ARG_IRIS	252057	Eriolarynx_australis	-23.9417	-65.4939	Eriolarynx	australis
AR	ARG_IRIS	92482	Eriolarynx_australis	-24.75	-65.7444	Eriolarynx	australis
AR	ARG_IRIS	422878	Eriolarynx_australis	-26.7808	-65.6533	Eriolarynx	australis
AR	ARG_IRIS	422925	Eriolarynx_australis	-27.5317	-66.3492	Eriolarynx	australis
AR	ARG_IRIS	125563	Eriolarynx_australis	-27.6333	-66.1583	Eriolarynx	australis
AR	ARG_IRIS	113865	Eriolarynx_australis	-25.1869	-65.7853	Eriolarynx	australis
AR	ARG_IRIS	422888	Eriolarynx_australis	-27.6878	-65.9244	Eriolarynx	australis
AR	ARG_IRIS	122035	Eriolarynx_australis	-27.6647	-65.9353	Eriolarynx	australis
AR	ARG_IRIS	205431	Eriolarynx_australis	-23.6811	-64.9014	Eriolarynx	australis
AR	ARG_IRIS	33875	Eriolarynx_australis	-25.0278	-66.2264	Eriolarynx	australis
AR	ARG_IRIS	190755	Eriolarynx_australis	-26.7	-65.8	Eriolarynx	australis
AR	ARG_IRIS	226953	Eriolarynx_australis	-24.2597	-64.4167	Eriolarynx	australis
AR	ARG_IRIS	584361	Eriolarynx_australis	-28.2153	-65.8739	Eriolarynx	australis
AR	ARG_IRIS	226955	Eriolarynx_australis	-23.925	-65.4736	Eriolarynx	australis
AR	ARG_IRIS	284327	Eriolarynx_australis	-27.7042	-65.9103	Eriolarynx	australis
AR	ARG_IRIS	190760	Eriolarynx_australis	-26.6064	-65.8694	Eriolarynx	australis
AR	ARG_IRIS	423097	Eriolarynx_australis	-27.5592	-67.1181	Eriolarynx	australis
AR	ARG_IRIS	225234	Eriolarynx_australis	-23.4333	-65.35	Eriolarynx	australis
AR	ARG_IRIS	246811	Eriolarynx_australis	-23.9214	-65.4686	Eriolarynx	australis
AR	ARG_IRIS	422882	Eriolarynx_australis	-28.0167	-65.9139	Eriolarynx	australis
AR	ARG_IRIS	118984	Eriolarynx_australis	-23.3653	-64.2172	Eriolarynx	australis
AR	ARG_IRIS	419031	Eriolarynx_australis	-26.8525	-65.7097	Eriolarynx	australis
AR	ARG_IRIS	289469	Eriolarynx_australis	-27.6806	-67.2	Eriolarynx	australis
AR	ARG_IRIS	125552	Eriolarynx_australis	-26.9714	-65.66	Eriolarynx	australis
AR	ARG_IRIS	379771	Eriolarynx_australis	-24.0617	-65.6228	Eriolarynx	australis
AR	ARG_IRIS	587233	Eriolarynx_australis	-24.9333	-66.1833	Eriolarynx	australis
AR	ARG_IRIS	40625	Eriolarynx_australis	-23.6058	-64.9561	Eriolarynx	australis
AR	ARG_IRIS	119009	Eriolarynx_australis	-26.1331	-65.7256	Eriolarynx	australis
AR	ARG_IRIS	423677	Eriolarynx_australis	-24.8956	-65.2403	Eriolarynx	australis
AR	ARG_IRIS	93462	Eriolarynx_australis	-27.58	-67.1239	Eriolarynx	australis
AR	ARG_IRIS	423095	Eriolarynx_australis	-27.5247	-66.3869	Eriolarynx	australis
AR	ARG_IRIS	284689	Eriolarynx_australis	-27.0594	-66.8078	Eriolarynx	australis
AR	ARG_IRIS	253424	Eriolarynx_australis	-26.6833	-65.5333	Eriolarynx	australis
AR	ARG_IRIS	239880	Eriolarynx_australis	-23.6467	-64.9333	Eriolarynx	australis
AR	ARG_IRIS	253393	Eriolarynx_australis	-22.2458	-65.0475	Eriolarynx	australis
AR	ARG_IRIS	470944	Eriolarynx_australis	-26.9833	-66.8667	Eriolarynx	australis
AR	ARG_IRIS	422863	Eriolarynx_australis	-26.1069	-65.1775	Eriolarynx	australis
AR	ARG_IRIS	92532	Eriolarynx_australis	-25.1875	-65.7917	Eriolarynx	australis
AR	ARG_IRIS	34074	Eriolarynx_australis	-24.5961	-65.8394	Eriolarynx	australis
AR	ARG_IRIS	438291	Eriolarynx_australis	-24.5544	-65.8864	Eriolarynx	australis
AR	ARG_IRIS	422886	Eriolarynx_australis	-27.7861	-65.8719	Eriolarynx	australis
AR	ARG_IRIS	276235	Eriolarynx_australis	-22.5039	-65.0997	Eriolarynx	australis
AR	ARG_IRIS	399567	Eriolarynx_australis	-22.2506	-64.9681	Eriolarynx	australis
AR	ARG_IRIS	220213	Eriolarynx_australis	-22.2406	-65.0431	Eriolarynx	australis
AR	ARG_IRIS	423071	Eriolarynx_australis	-29.0061	-65.805	Eriolarynx	australis
AR	ARG_IRIS	325211	Eriolarynx_australis	-28.2167	-66.1333	Eriolarynx	australis
AR	ARG_IRIS	423078	Eriolarynx_australis	-28.3167	-66.1667	Eriolarynx	australis
AR	ARG_IRIS	367440	Eriolarynx_australis	-28.2044	-66.3492	Eriolarynx	australis
AR	ARG_IRIS	300030	Eriolarynx_australis	-26.8342	-65.7047	Eriolarynx	australis
AR	ARG_IRIS	375830	Eriolarynx_australis	-23.5397	-65.2931	Eriolarynx	australis
AR	ARG_IRIS	241357	Eriolarynx_australis	-23.5778	-65.3944	Eriolarynx	australis
AR	ARG_IRIS	226952	Eriolarynx_australis	-23.4689	-65.01	Eriolarynx	australis
AR	ARG_IRIS	423085	Eriolarynx_australis	-27.6072	-67.0875	Eriolarynx	australis
AR	ARG_Endémicas	24	Eriolarynx_iochromoides	-27.4056	-65.9828	Eriolarynx	iochromoides
AR	ARG_Endémicas	25	Eriolarynx_iochromoides	-27.4047	-65.9817	Eriolarynx	iochromoides
AR	ARG_Endémicas	27	Eriolarynx_iochromoides	-27.4047	-65.9819	Eriolarynx	iochromoides
AR	ARG_Endémicas	29	Eriolarynx_iochromoides	-27.4044	-65.9815	Eriolarynx	iochromoides
AR	ARG_Endémicas	23	Eriolarynx_iochromoides	-27.0236	-65.6631	Eriolarynx	iochromoides
AR	ARG_Endémicas	28	Eriolarynx_iochromoides	-26.9763	-65.6605	Eriolarynx	iochromoides
AR	ARG_Endémicas	30	Eriolarynx_iochromoides	-26.9758	-65.6606	Eriolarynx	iochromoides
AR	ARG_Endémicas	26	Eriolarynx_iochromoides	-26.9758	-65.6606	Eriolarynx	iochromoides
AR	ARG_IRIS	125544	Eriolarynx_iochromoides	-27.4056	-65.9828	Eriolarynx	iochromoides
AR	ARG_IRIS	284333	Eriolarynx_iochromoides	-27.4047	-65.9819	Eriolarynx	iochromoides
AR	ARG_IRIS	151767	Eriolarynx_iochromoides	-27.5317	-66.3492	Eriolarynx	iochromoides
AR	ARG_IRIS	418729	Eriolarynx_iochromoides	-27.4047	-65.9817	Eriolarynx	iochromoides
AR	ARG_IRIS	144939	Eriolarynx_iochromoides	-27.0236	-65.6631	Eriolarynx	iochromoides
AR	ARG_IRIS	190772	Eriolarynx_iochromoides	-27.1061	-65.6319	Eriolarynx	iochromoides
AR	ARG_Endémicas	186	Eriolarynx_lorentzii	-27.6118	-66.3349	Eriolarynx	lorentzii
AR	ARG_Endémicas	195	Eriolarynx_lorentzii	-27.5242	-66.1869	Eriolarynx	lorentzii
AR	ARG_Endémicas	187	Eriolarynx_lorentzii	-27.4898	-66.0198	Eriolarynx	lorentzii
AR	ARG_Endémicas	198	Eriolarynx_lorentzii	-27.4056	-65.9828	Eriolarynx	lorentzii
AR	ARG_Endémicas	197	Eriolarynx_lorentzii	-27.4047	-65.9817	Eriolarynx	lorentzii
AR	ARG_Endémicas	199	Eriolarynx_lorentzii	-27.4044	-65.9815	Eriolarynx	lorentzii
AR	ARG_Endémicas	182	Eriolarynx_lorentzii	-27.0372	-65.6649	Eriolarynx	lorentzii
AR	ARG_Endémicas	196	Eriolarynx_lorentzii	-27.0167	-65.6667	Eriolarynx	lorentzii
AR	ARG_Endémicas	185	Eriolarynx_lorentzii	-27.0139	-65.6547	Eriolarynx	lorentzii
AR	ARG_Endémicas	194	Eriolarynx_lorentzii	-26.835	-65.7052	Eriolarynx	lorentzii
AR	ARG_Endémicas	192	Eriolarynx_lorentzii	-26.7836	-65.3928	Eriolarynx	lorentzii
AR	ARG_Endémicas	189	Eriolarynx_lorentzii	-26.7042	-65.4379	Eriolarynx	lorentzii
AR	ARG_Endémicas	184	Eriolarynx_lorentzii	-26.7006	-65.4421	Eriolarynx	lorentzii
AR	ARG_Endémicas	188	Eriolarynx_lorentzii	-26.6889	-65.3208	Eriolarynx	lorentzii
AR	ARG_Endémicas	191	Eriolarynx_lorentzii	-26.6833	-65.5333	Eriolarynx	lorentzii
AR	ARG_Endémicas	190	Eriolarynx_lorentzii	-26.6681	-65.5483	Eriolarynx	lorentzii
AR	ARG_Endémicas	183	Eriolarynx_lorentzii	-26.6556	-65.4889	Eriolarynx	lorentzii
AR	ARG_Endémicas	193	Eriolarynx_lorentzii	-26.236	-65.4864	Eriolarynx	lorentzii
AR	ARG_IRIS	296221	Eriolarynx_lorentzii	-27.0133	-65.6589	Eriolarynx	lorentzii
AR	ARG_IRIS	336492	Eriolarynx_lorentzii	-27.5317	-66.3492	Eriolarynx	lorentzii
AR	ARG_IRIS	296248	Eriolarynx_lorentzii	-26.7	-65.45	Eriolarynx	lorentzii
AR	ARG_IRIS	296192	Eriolarynx_lorentzii	-27.47	-66.0125	Eriolarynx	lorentzii
AR	ARG_IRIS	284335	Eriolarynx_lorentzii	-27.4047	-65.9819	Eriolarynx	lorentzii
AR	ARG_IRIS	144853	Eriolarynx_lorentzii	-27.1061	-65.6319	Eriolarynx	lorentzii
AR	ARG_IRIS	296226	Eriolarynx_lorentzii	-26.6833	-65.5333	Eriolarynx	lorentzii
AR	ARG_IRIS	296243	Eriolarynx_lorentzii	-26.3194	-65.4042	Eriolarynx	lorentzii
AR	ARG_IRIS	296214	Eriolarynx_lorentzii	-26.8833	-65.4167	Eriolarynx	lorentzii
AR	ARG_IRIS	279063	Eriolarynx_lorentzii	-27.0619	-65.6675	Eriolarynx	lorentzii
AR	ARG_IRIS	296233	Eriolarynx_lorentzii	-26.2381	-65.4956	Eriolarynx	lorentzii
AR	ARG_IRIS	296231	Eriolarynx_lorentzii	-26.7831	-65.3853	Eriolarynx	lorentzii
AR	ARG_IRIS	296218	Eriolarynx_lorentzii	-26.7	-65.2833	Eriolarynx	lorentzii
AR	ARG_IRIS	296244	Eriolarynx_lorentzii	-26.8525	-65.7097	Eriolarynx	lorentzii
CL	CHILE	145848	Exodeconus_flavus	-19.3198	-69.4457	Exodeconus	flavus
CL	CHILE	146580	Exodeconus_flavus	-18.4333	-69.75	Exodeconus	flavus
CL	CHILE	137597	Exodeconus_flavus	-18.4	-69.5833	Exodeconus	flavus
CL	CHILE	94479	Exodeconus_flavus	-18.3833	-69.5333	Exodeconus	flavus
AR	ARG_IRIS	589772	Exodeconus_integrifolius	-26.4786	-67.2325	Exodeconus	integrifolius
AR	ARG_IRIS	592303	Exodeconus_integrifolius	-25.5167	-67.6	Exodeconus	integrifolius
AR	ARG_IRIS	579187	Exodeconus_integrifolius	-26.1894	-67.4139	Exodeconus	integrifolius
AR	ARG_IRIS	374380	Exodeconus_integrifolius	-26.0078	-67.6456	Exodeconus	integrifolius
CL	CHILE	141018	Exodeconus_integrifolius	-23.5833	-67.8833	Exodeconus	integrifolius
CL	CHILE	132490	Exodeconus_integrifolius	-22.9	-68.2	Exodeconus	integrifolius
CL	CHILE	146295	Exodeconus_integrifolius	-22.8667	-68.1667	Exodeconus	integrifolius
CL	CHILE	135328	Exodeconus_integrifolius	-20.25	-69.7833	Exodeconus	integrifolius
CL	CHILE	157241	Exodeconus_integrifolius	-20.0832	-69.2788	Exodeconus	integrifolius
CL	CHILE	146024	Exodeconus_integrifolius	-19.789	-69.2922	Exodeconus	integrifolius
CL	CHILE	SGO000004404	Exodeconus_integrifolius	-19.7833	-69.2167	Exodeconus	integrifolius
CL	CHILE	146025	Exodeconus_integrifolius	-19.3198	-69.4457	Exodeconus	integrifolius
CL	CHILE	146081	Exodeconus_integrifolius	-18.4195	-69.6892	Exodeconus	integrifolius
CL	CHILE	146086	Exodeconus_integrifolius	-18.4045	-69.6537	Exodeconus	integrifolius
CL	Datos Virginia	86224	Exodeconus_pusillus	-18.4012	-69.6491	Exodeconus	pusillus
CL	CHILE	158684	Fabiana_	-31.2434	-71.1076	Fabiana
AR	ARG_IRIS	437162	Fabiana_bryoides	-25.0658	-66.1736	Fabiana	bryoides
AR	ARG_IRIS	604126	Fabiana_bryoides	-25.59	-67.2306	Fabiana	bryoides
AR	ARG_IRIS	374611	Fabiana_bryoides	-23.4761	-66.7303	Fabiana	bryoides
AR	ARG_IRIS	437195	Fabiana_bryoides	-24.6083	-67.3225	Fabiana	bryoides
AR	ARG_IRIS	279698	Fabiana_bryoides	-23.2267	-67.0622	Fabiana	bryoides
AR	ARG_IRIS	350658	Fabiana_bryoides	-26.8717	-68.2972	Fabiana	bryoides
AR	ARG_IRIS	419408	Fabiana_bryoides	-26.9086	-68.1244	Fabiana	bryoides
AR	ARG_IRIS	437163	Fabiana_bryoides	-27.7764	-68.0778	Fabiana	bryoides
CL	CHILE	42875	Fabiana_bryoides	-32.7333	-70.2667	Fabiana	bryoides
CL	CHILE	154016	Fabiana_bryoides	-27.1833	-69.2	Fabiana	bryoides
CL	CHILE	154015	Fabiana_bryoides	-27.1333	-69	Fabiana	bryoides
CL	CHILE	42877	Fabiana_bryoides	-27.0833	-69.3333	Fabiana	bryoides
CL	CHILE	118201	Fabiana_bryoides	-27.0667	-69.2167	Fabiana	bryoides
CL	CHILE	145818	Fabiana_bryoides	-26.8667	-69.4	Fabiana	bryoides
CL	CHILE	145821	Fabiana_bryoides	-26.8497	-69.2223	Fabiana	bryoides
CL	CHILE	85331	Fabiana_bryoides	-26.8333	-69.0667	Fabiana	bryoides
CL	CHILE	147851	Fabiana_bryoides	-26.6667	-69.1833	Fabiana	bryoides
CL	CHILE	SGO000004420	Fabiana_bryoides	-24.8333	-69.1	Fabiana	bryoides
CL	CHILE	119290	Fabiana_bryoides	-24.6	-68.6167	Fabiana	bryoides
CL	CHILE	74215	Fabiana_bryoides	-24.4	-68.45	Fabiana	bryoides
CL	CHILE	74395	Fabiana_bryoides	-24.4	-68.25	Fabiana	bryoides
CL	CHILE	74429	Fabiana_bryoides	-24.3667	-68.5	Fabiana	bryoides
CL	CHILE	119237	Fabiana_bryoides	-24.1667	-68.6167	Fabiana	bryoides
CL	CHILE	74448	Fabiana_bryoides	-24.15	-68.4667	Fabiana	bryoides
CL	CHILE	141023	Fabiana_bryoides	-23.9167	-67.8	Fabiana	bryoides
CL	CHILE	138979	Fabiana_bryoides	-23.7667	-67.7833	Fabiana	bryoides
CL	CHILE	154096	Fabiana_bryoides	-23.7267	-67.7878	Fabiana	bryoides
CL	CHILE	146300	Fabiana_bryoides	-23.5833	-67.8833	Fabiana	bryoides
CL	CHILE	119817	Fabiana_bryoides	-23.3167	-67.8	Fabiana	bryoides
CL	CHILE	140218	Fabiana_bryoides	-23.0167	-67.35	Fabiana	bryoides
CL	CHILE	140639	Fabiana_bryoides	-22.9861	-67.3011	Fabiana	bryoides
AR	ARG_IRIS	447430	Fabiana_densa	-27.0864	-66.8936	Fabiana	densa
AR	ARG_IRIS	196954	Fabiana_densa	-22.5353	-65.8639	Fabiana	densa
AR	ARG_IRIS	374926	Fabiana_densa	-23.0725	-65.3853	Fabiana	densa
AR	ARG_IRIS	437167	Fabiana_densa	-22.2797	-65.5906	Fabiana	densa
AR	ARG_IRIS	419446	Fabiana_densa	-26.6378	-65.7439	Fabiana	densa
AR	ARG_IRIS	126910	Fabiana_densa	-25.1833	-65.8667	Fabiana	densa
AR	ARG_IRIS	149741	Fabiana_densa	-22.22	-65.2833	Fabiana	densa
AR	ARG_IRIS	488896	Fabiana_densa	-26.4706	-65.8331	Fabiana	densa
AR	ARG_IRIS	495922	Fabiana_densa	-26.6914	-65.8078	Fabiana	densa
AR	ARG_IRIS	419435	Fabiana_densa	-26.6064	-65.8694	Fabiana	densa
AR	ARG_IRIS	488922	Fabiana_densa	-26.6753	-65.815	Fabiana	densa
AR	ARG_IRIS	437177	Fabiana_densa	-22.9239	-65.9161	Fabiana	densa
AR	ARG_IRIS	210886	Fabiana_densa	-22.9833	-66.0167	Fabiana	densa
AR	ARG_IRIS	437742	Fabiana_densa	-21.9767	-65.8958	Fabiana	densa
AR	ARG_IRIS	374922	Fabiana_densa	-23.7308	-65.7108	Fabiana	densa
AR	ARG_IRIS	149742	Fabiana_densa	-23.1833	-65.7	Fabiana	densa
AR	ARG_IRIS	437747	Fabiana_densa	-22.4333	-66.15	Fabiana	densa
AR	ARG_IRIS	322244	Fabiana_densa	-22.1006	-65.8672	Fabiana	densa
AR	ARG_IRIS	374616	Fabiana_densa	-22.7167	-65.9	Fabiana	densa
AR	ARG_IRIS	488904	Fabiana_densa	-26.7383	-65.7636	Fabiana	densa
AR	ARG_IRIS	231185	Fabiana_densa	-23	-65.3667	Fabiana	densa
AR	ARG_IRIS	481768	Fabiana_densa	-26.7	-65.8	Fabiana	densa
AR	ARG_IRIS	447440	Fabiana_densa	-26.8667	-66.75	Fabiana	densa
AR	ARG_IRIS	248200	Fabiana_densa	-26.0983	-66.9258	Fabiana	densa
AR	ARG_IRIS	248185	Fabiana_densa	-26.6294	-66.9236	Fabiana	densa
AR	ARG_IRIS	149730	Fabiana_densa	-26.7167	-66.0833	Fabiana	densa
AR	ARG_IRIS	437498	Fabiana_densa	-26.0078	-67.6456	Fabiana	densa
AR	ARG_IRIS	241193	Fabiana_densa	-23.2156	-65.6789	Fabiana	densa
AR	ARG_IRIS	374675	Fabiana_densa	-22.5911	-66.4469	Fabiana	densa
AR	ARG_IRIS	418831	Fabiana_densa	-26.6914	-65.8058	Fabiana	densa
AR	ARG_IRIS	350962	Fabiana_densa	-22.1364	-65.7386	Fabiana	densa
AR	ARG_IRIS	312868	Fabiana_densa	-24.4497	-65.9547	Fabiana	densa
AR	ARG_IRIS	3926	Fabiana_densa	-22.5833	-65.85	Fabiana	densa
AR	ARG_IRIS	374613	Fabiana_densa	-24.6083	-67.3225	Fabiana	densa
AR	ARG_IRIS	419414	Fabiana_densa	-25.0658	-66.1736	Fabiana	densa
AR	ARG_IRIS	158472	Fabiana_densa	-22.9167	-65.5833	Fabiana	densa
CL	CHILE	117067	Fabiana_densa	-20.4	-69	Fabiana	densa
CL	CHILE	111232	Fabiana_densa	-19.1167	-69.55	Fabiana	densa
CL	CHILE	123653	Fabiana_densa	-18.2	-69.5833	Fabiana	densa
CL	CHILE	140471	Fabiana_densa	-18.2	-69.2833	Fabiana	densa
AR	ARG_IRIS	438399	Fabiana_denudata	-44.1822	-70.5406	Fabiana	denudata
AR	ARG_IRIS	134927	Fabiana_denudata	-44.3953	-66.1053	Fabiana	denudata
AR	ARG_IRIS	555276	Fabiana_denudata	-34.9411	-68.3633	Fabiana	denudata
AR	ARG_IRIS	149919	Fabiana_denudata	-30.3906	-69.5886	Fabiana	denudata
AR	ARG_IRIS	419504	Fabiana_denudata	-30.3822	-69.6497	Fabiana	denudata
AR	ARG_IRIS	229694	Fabiana_denudata	-35.5178	-69.7203	Fabiana	denudata
AR	ARG_IRIS	374397	Fabiana_denudata	-26.6064	-65.8694	Fabiana	denudata
AR	ARG_IRIS	437743	Fabiana_denudata	-26.0078	-67.6456	Fabiana	denudata
AR	ARG_IRIS	301030	Fabiana_denudata	-30.5039	-69.3742	Fabiana	denudata
AR	ARG_IRIS	149910	Fabiana_denudata	-36.1356	-69.3658	Fabiana	denudata
AR	ARG_IRIS	419488	Fabiana_denudata	-32.4081	-69.2503	Fabiana	denudata
AR	ARG_IRIS	604122	Fabiana_denudata	-25.9108	-67.3614	Fabiana	denudata
AR	ARG_IRIS	242372	Fabiana_denudata	-34.65	-68.6	Fabiana	denudata
AR	ARG_IRIS	151029	Fabiana_denudata	-32.4667	-69.15	Fabiana	denudata
AR	ARG_IRIS	196249	Fabiana_denudata	-39.1889	-69.1686	Fabiana	denudata
AR	ARG_IRIS	443420	Fabiana_denudata	-32.5308	-69.3089	Fabiana	denudata
AR	ARG_IRIS	135276	Fabiana_denudata	-47.2186	-68.1433	Fabiana	denudata
AR	ARG_IRIS	150603	Fabiana_denudata	-30.1175	-69.41	Fabiana	denudata
AR	ARG_IRIS	149782	Fabiana_denudata	-28.7	-68.6833	Fabiana	denudata
AR	ARG_IRIS	149837	Fabiana_denudata	-30.3922	-69.5711	Fabiana	denudata
AR	ARG_IRIS	419509	Fabiana_denudata	-31.7953	-69.345	Fabiana	denudata
AR	ARG_IRIS	374700	Fabiana_denudata	-38.2231	-66.1047	Fabiana	denudata
AR	ARG_IRIS	149743	Fabiana_denudata	-26.6294	-66.9236	Fabiana	denudata
AR	ARG_IRIS	374695	Fabiana_denudata	-32.09	-69.8497	Fabiana	denudata
AR	ARG_IRIS	424692	Fabiana_denudata	-29.2531	-69.3894	Fabiana	denudata
AR	ARG_IRIS	437179	Fabiana_denudata	-26.0333	-67.3667	Fabiana	denudata
AR	ARG_IRIS	419484	Fabiana_denudata	-43.0919	-65.1361	Fabiana	denudata
AR	ARG_IRIS	149799	Fabiana_denudata	-28.78	-68.9417	Fabiana	denudata
AR	ARG_IRIS	437746	Fabiana_denudata	-29.2428	-69.3539	Fabiana	denudata
AR	ARG_IRIS	240168	Fabiana_denudata	-30.3878	-69.6083	Fabiana	denudata
AR	ARG_IRIS	150605	Fabiana_denudata	-29.2936	-69.0944	Fabiana	denudata
AR	ARG_IRIS	374682	Fabiana_denudata	-29.2375	-69.4719	Fabiana	denudata
AR	ARG_IRIS	276853	Fabiana_denudata	-30.9381	-69.4236	Fabiana	denudata
AR	ARG_IRIS	588021	Fabiana_denudata	-32.4961	-69.0564	Fabiana	denudata
AR	ARG_IRIS	350394	Fabiana_denudata	-30.3628	-69.6778	Fabiana	denudata
AR	ARG_IRIS	149745	Fabiana_denudata	-27.5	-68.1167	Fabiana	denudata
AR	ARG_IRIS	374688	Fabiana_denudata	-24.6083	-67.3225	Fabiana	denudata
AR	ARG_IRIS	149914	Fabiana_denudata	-34.0472	-69.0944	Fabiana	denudata
AR	ARG_IRIS	149783	Fabiana_denudata	-31.3778	-67.9697	Fabiana	denudata
AR	ARG_IRIS	149784	Fabiana_denudata	-42.3803	-67.255	Fabiana	denudata
AR	ARG_IRIS	555275	Fabiana_denudata	-33.3294	-69.2358	Fabiana	denudata
AR	ARG_IRIS	419609	Fabiana_denudata	-32.8914	-69.7694	Fabiana	denudata
AR	ARG_IRIS	419611	Fabiana_denudata	-32.9025	-69.7661	Fabiana	denudata
CL	CHILE	119200	Fabiana_denudata	-24.4	-68.45	Fabiana	denudata
CL	CHILE	140912	Fabiana_denudata	-24.3333	-68.4333	Fabiana	denudata
CL	CHILE	96723	Fabiana_denudata	-24.2167	-68.6	Fabiana	denudata
CL	CHILE	55647	Fabiana_denudata	-23.9167	-68.4167	Fabiana	denudata
CL	CHILE	141024	Fabiana_denudata	-23.9167	-67.8	Fabiana	denudata
CL	CHILE	140251	Fabiana_denudata	-23.8825	-68.3594	Fabiana	denudata
CL	CHILE	141020	Fabiana_denudata	-23.5833	-67.8833	Fabiana	denudata
CL	CHILE	150878	Fabiana_denudata	-23.3167	-67.8333	Fabiana	denudata
CL	CHILE	119816	Fabiana_denudata	-23.3167	-67.8	Fabiana	denudata
CL	CHILE	140252	Fabiana_denudata	-23.1044	-68.6986	Fabiana	denudata
CL	CHILE	140250	Fabiana_denudata	-23.0889	-68.6892	Fabiana	denudata
CL	CHILE	140394	Fabiana_denudata	-23.0806	-68.7044	Fabiana	denudata
CL	CHILE	140640	Fabiana_denudata	-22.9139	-67.8964	Fabiana	denudata
CL	CHILE	79010	Fabiana_denudata	-22.8333	-67.8833	Fabiana	denudata
CL	CHILE	135506	Fabiana_denudata	-22.7833	-68.4667	Fabiana	denudata
CL	CHILE	138921	Fabiana_denudata	-22.75	-68.0667	Fabiana	denudata
CL	CHILE	135541	Fabiana_denudata	-22.7167	-68.0333	Fabiana	denudata
CL	CHILE	127799	Fabiana_denudata	-22.6667	-68.5	Fabiana	denudata
CL	CHILE	146293	Fabiana_denudata	-22.5	-68.0333	Fabiana	denudata
CL	CHILE	77366	Fabiana_denudata	-22.5	-67.9167	Fabiana	denudata
CL	CHILE	138330	Fabiana_denudata	-22.2833	-68.3333	Fabiana	denudata
CL	CHILE	128062	Fabiana_denudata	-22.15	-68.1167	Fabiana	denudata
CL	CHILE	139320	Fabiana_denudata	-21.95	-68.75	Fabiana	denudata
CL	CHILE	42880	Fabiana_denudata	-21.95	-68.1167	Fabiana	denudata
CL	CHILE	116800	Fabiana_denudata	-21.8833	-68.3833	Fabiana	denudata
CL	CHILE	139472	Fabiana_denudata	-21.8	-68.45	Fabiana	denudata
CL	CHILE	96520	Fabiana_denudata	-21.7167	-68.2667	Fabiana	denudata
CL	CHILE	96527	Fabiana_denudata	-21.3	-68.2	Fabiana	denudata
CL	CHILE	130149	Fabiana_denudata	-21.1833	-68.3333	Fabiana	denudata
CL	CHILE	116964	Fabiana_denudata	-21.0833	-68.3333	Fabiana	denudata
CL	CHILE	140908	Fabiana_denudata	-20.9167	-68.9667	Fabiana	denudata
CL	CHILE	117075	Fabiana_denudata	-20.7167	-68.9167	Fabiana	denudata
AR	ARG_Endémicas	205	Fabiana_foliosa	-49.1553	-71.3008	Fabiana	foliosa
AR	ARG_Endémicas	204	Fabiana_foliosa	-47.7466	-65.9112	Fabiana	foliosa
AR	ARG_Endémicas	207	Fabiana_foliosa	-47.3358	-70.9847	Fabiana	foliosa
AR	ARG_Endémicas	206	Fabiana_foliosa	-46.0789	-67.6645	Fabiana	foliosa
AR	ARG_Endémicas	201	Fabiana_foliosa	-46.0667	-68.4	Fabiana	foliosa
AR	ARG_Endémicas	202	Fabiana_foliosa	-43.5567	-70.3807	Fabiana	foliosa
AR	ARG_Endémicas	203	Fabiana_foliosa	-40.9	-66.2	Fabiana	foliosa
AR	ARG_Endémicas	200	Fabiana_foliosa	-37.0681	-70.0689	Fabiana	foliosa
AR	ARG_IRIS	374757	Fabiana_foliosa	-48.5219	-67.7347	Fabiana	foliosa
AR	ARG_IRIS	436845	Fabiana_foliosa	-46.0736	-68.3983	Fabiana	foliosa
AR	ARG_IRIS	151793	Fabiana_foliosa	-43.2106	-70.2403	Fabiana	foliosa
AR	ARG_IRIS	436819	Fabiana_foliosa	-36.8514	-70.2578	Fabiana	foliosa
AR	ARG_IRIS	374391	Fabiana_foliosa	-47.2186	-68.1433	Fabiana	foliosa
AR	ARG_IRIS	325204	Fabiana_foliosa	-40.9494	-66.3717	Fabiana	foliosa
AR	ARG_Endémicas	208	Fabiana_friesii	-28.4645	-67.6827	Fabiana	friesii
AR	ARG_Endémicas	211	Fabiana_friesii	-27.1058	-66.6411	Fabiana	friesii
AR	ARG_Endémicas	209	Fabiana_friesii	-24.2375	-66.3918	Fabiana	friesii
AR	ARG_Endémicas	212	Fabiana_friesii	-24.2131	-66.3175	Fabiana	friesii
AR	ARG_Endémicas	210	Fabiana_friesii	-23.7249	-65.8193	Fabiana	friesii
AR	ARG_Endémicas	214	Fabiana_friesii	-23.7133	-65.6744	Fabiana	friesii
AR	ARG_Endémicas	213	Fabiana_friesii	-23.6777	-65.5686	Fabiana	friesii
AR	ARG_IRIS	234449	Fabiana_friesii	-23.6892	-65.7453	Fabiana	friesii
AR	ARG_IRIS	230774	Fabiana_friesii	-26.725	-67.0167	Fabiana	friesii
AR	ARG_IRIS	374755	Fabiana_friesii	-23.7308	-65.7108	Fabiana	friesii
AR	ARG_IRIS	271493	Fabiana_friesii	-22.9667	-66.0611	Fabiana	friesii
AR	ARG_IRIS	294624	Fabiana_friesii	-23.0725	-65.3853	Fabiana	friesii
AR	ARG_IRIS	158471	Fabiana_friesii	-28.4667	-67.6917	Fabiana	friesii
AR	ARG_IRIS	222191	Fabiana_friesii	-24.3	-66.4	Fabiana	friesii
AR	ARG_IRIS	271485	Fabiana_friesii	-24.2208	-66.3208	Fabiana	friesii
AR	ARG_IRIS	271481	Fabiana_friesii	-24.6083	-67.3225	Fabiana	friesii
AR	ARG_IRIS	271490	Fabiana_friesii	-23.9128	-66.5653	Fabiana	friesii
AR	ARG_IRIS	271487	Fabiana_friesii	-22.0981	-65.4583	Fabiana	friesii
AR	ARG_IRIS	109703	Fabiana_imbricata	-41.4264	-71.5475	Fabiana	imbricata
AR	ARG_IRIS	129198	Fabiana_imbricata	-37.2603	-70.4922	Fabiana	imbricata
AR	ARG_IRIS	128536	Fabiana_imbricata	-40.7553	-71.4414	Fabiana	imbricata
AR	ARG_IRIS	135129	Fabiana_imbricata	-43.0164	-71.4944	Fabiana	imbricata
AR	ARG_IRIS	436782	Fabiana_imbricata	-37.3833	-70.2833	Fabiana	imbricata
AR	ARG_IRIS	420384	Fabiana_imbricata	-36.1356	-69.3658	Fabiana	imbricata
AR	ARG_IRIS	436777	Fabiana_imbricata	-42.2919	-70.735	Fabiana	imbricata
AR	ARG_IRIS	210889	Fabiana_imbricata	-36.9	-70.95	Fabiana	imbricata
AR	ARG_IRIS	154157	Fabiana_imbricata	-38.5825	-70.4344	Fabiana	imbricata
AR	ARG_IRIS	428521	Fabiana_imbricata	-38.8578	-70.4747	Fabiana	imbricata
AR	ARG_IRIS	272023	Fabiana_imbricata	-41.1833	-71.3725	Fabiana	imbricata
AR	ARG_IRIS	419832	Fabiana_imbricata	-40.95	-68.4333	Fabiana	imbricata
AR	ARG_IRIS	374761	Fabiana_imbricata	-35.8314	-70.0256	Fabiana	imbricata
AR	ARG_IRIS	154158	Fabiana_imbricata	-38.9181	-69.8339	Fabiana	imbricata
AR	ARG_IRIS	154160	Fabiana_imbricata	-41.1456	-71.3081	Fabiana	imbricata
AR	ARG_IRIS	436809	Fabiana_imbricata	-40.9494	-66.3717	Fabiana	imbricata
AR	ARG_IRIS	153731	Fabiana_imbricata	-42.5094	-71.4325	Fabiana	imbricata
AR	ARG_IRIS	374813	Fabiana_imbricata	-36.8514	-70.2578	Fabiana	imbricata
AR	ARG_IRIS	325770	Fabiana_imbricata	-37.3667	-70.25	Fabiana	imbricata
AR	ARG_IRIS	374800	Fabiana_imbricata	-36.7	-70.6167	Fabiana	imbricata
AR	ARG_IRIS	345255	Fabiana_imbricata	-35.8381	-70.0019	Fabiana	imbricata
AR	ARG_IRIS	26465	Fabiana_imbricata	-37.6658	-71.0169	Fabiana	imbricata
AR	ARG_IRIS	374817	Fabiana_imbricata	-41.9603	-71.5333	Fabiana	imbricata
AR	ARG_IRIS	418003	Fabiana_imbricata	-41.9811	-71.4461	Fabiana	imbricata
AR	ARG_IRIS	242575	Fabiana_imbricata	-35.8197	-70.17	Fabiana	imbricata
AR	ARG_IRIS	242103	Fabiana_imbricata	-42.2425	-71.1411	Fabiana	imbricata
AR	ARG_IRIS	197863	Fabiana_imbricata	-42.9114	-71.3194	Fabiana	imbricata
AR	ARG_IRIS	436784	Fabiana_imbricata	-43.0156	-71.7508	Fabiana	imbricata
AR	ARG_IRIS	153733	Fabiana_imbricata	-43.6667	-71.25	Fabiana	imbricata
AR	ARG_IRIS	305852	Fabiana_imbricata	-36.855	-70.9839	Fabiana	imbricata
AR	ARG_IRIS	153622	Fabiana_imbricata	-42.8978	-71.6036	Fabiana	imbricata
AR	ARG_IRIS	420381	Fabiana_imbricata	-44.1822	-70.5406	Fabiana	imbricata
AR	ARG_IRIS	210892	Fabiana_imbricata	-42.8586	-71.6069	Fabiana	imbricata
AR	ARG_IRIS	210891	Fabiana_imbricata	-41.2058	-71.4106	Fabiana	imbricata
AR	ARG_IRIS	229703	Fabiana_imbricata	-36.4242	-70.6192	Fabiana	imbricata
AR	ARG_IRIS	436791	Fabiana_imbricata	-35.2939	-70.1419	Fabiana	imbricata
AR	ARG_IRIS	374809	Fabiana_imbricata	-41.5667	-71.6	Fabiana	imbricata
AR	ARG_IRIS	154162	Fabiana_imbricata	-40.9672	-70.6111	Fabiana	imbricata
AR	ARG_IRIS	196305	Fabiana_imbricata	-37.9594	-70.8036	Fabiana	imbricata
AR	ARG_IRIS	374818	Fabiana_imbricata	-34.9411	-68.3633	Fabiana	imbricata
AR	ARG_IRIS	436815	Fabiana_imbricata	-35.8408	-69.9892	Fabiana	imbricata
AR	ARG_IRIS	374814	Fabiana_imbricata	-31.1681	-69.8206	Fabiana	imbricata
AR	ARG_IRIS	436790	Fabiana_imbricata	-36.9969	-70.8442	Fabiana	imbricata
AR	ARG_IRIS	7393	Fabiana_imbricata	-30.8364	-69.5756	Fabiana	imbricata
AR	ARG_IRIS	419660	Fabiana_imbricata	-40.6917	-70.675	Fabiana	imbricata
AR	ARG_IRIS	436816	Fabiana_imbricata	-36.6772	-70.605	Fabiana	imbricata
AR	ARG_IRIS	436800	Fabiana_imbricata	-42.4656	-70.0972	Fabiana	imbricata
AR	ARG_IRIS	436802	Fabiana_imbricata	-35.8625	-69.8078	Fabiana	imbricata
AR	ARG_IRIS	436804	Fabiana_imbricata	-40.8819	-71.0547	Fabiana	imbricata
AR	ARG_IRIS	436801	Fabiana_imbricata	-41.2142	-71.4031	Fabiana	imbricata
AR	ARG_IRIS	487190	Fabiana_imbricata	-37.8122	-70.8339	Fabiana	imbricata
AR	ARG_IRIS	305512	Fabiana_imbricata	-42.1406	-71.4042	Fabiana	imbricata
AR	ARG_IRIS	218189	Fabiana_imbricata	-42.1619	-71.4019	Fabiana	imbricata
AR	ARG_IRIS	388554	Fabiana_imbricata	-36.8311	-70.6722	Fabiana	imbricata
AR	ARG_IRIS	436813	Fabiana_imbricata	-35.5942	-70.2094	Fabiana	imbricata
AR	ARG_IRIS	451316	Fabiana_imbricata	-43.5369	-71.6217	Fabiana	imbricata
AR	ARG_IRIS	275736	Fabiana_imbricata	-48.72	-69.715	Fabiana	imbricata
AR	ARG_IRIS	272689	Fabiana_imbricata	-37.2356	-70.62	Fabiana	imbricata
AR	ARG_IRIS	345346	Fabiana_imbricata	-36.9794	-70.8644	Fabiana	imbricata
AR	ARG_IRIS	206072	Fabiana_imbricata	-37.0033	-70.8242	Fabiana	imbricata
AR	ARG_IRIS	419667	Fabiana_imbricata	-40.1578	-71.3533	Fabiana	imbricata
CL	CHILE	79156	Fabiana_imbricata	-38.2	-71.75	Fabiana	imbricata
CL	CHILE	113975	Fabiana_imbricata	-38.1833	-72.9833	Fabiana	imbricata
CL	CHILE	98748	Fabiana_imbricata	-38.1833	-72.5667	Fabiana	imbricata
CL	CHILE	55643	Fabiana_imbricata	-37.8	-73.25	Fabiana	imbricata
CL	CHILE	55633	Fabiana_imbricata	-37.7833	-73.0167	Fabiana	imbricata
CL	CHILE	113903	Fabiana_imbricata	-37.5	-71.6667	Fabiana	imbricata
CL	CHILE	42887	Fabiana_imbricata	-37.45	-71.45	Fabiana	imbricata
CL	CHILE	113612	Fabiana_imbricata	-37.3333	-71.6667	Fabiana	imbricata
CL	CHILE	153083	Fabiana_imbricata	-36.9133	-71.5032	Fabiana	imbricata
CL	CHILE	42873	Fabiana_imbricata	-36.8833	-71.6167	Fabiana	imbricata
CL	CHILE	116152	Fabiana_imbricata	-36.65	-72.3833	Fabiana	imbricata
CL	CHILE	116150	Fabiana_imbricata	-36.55	-71.55	Fabiana	imbricata
CL	CHILE	116606	Fabiana_imbricata	-36.35	-71.15	Fabiana	imbricata
CL	CHILE	42888	Fabiana_imbricata	-36.2833	-71.6333	Fabiana	imbricata
CL	CHILE	147747	Fabiana_imbricata	-36.1361	-71.2556	Fabiana	imbricata
CL	CHILE	110294	Fabiana_imbricata	-35.95	-70.5667	Fabiana	imbricata
CL	CHILE	144879	Fabiana_imbricata	-35.8617	-71.1017	Fabiana	imbricata
CL	CHILE	144705	Fabiana_imbricata	-35.8606	-71.0939	Fabiana	imbricata
CL	CHILE	149329	Fabiana_imbricata	-35.85	-70.7167	Fabiana	imbricata
CL	CHILE	65716	Fabiana_imbricata	-35.75	-71.4	Fabiana	imbricata
CL	CHILE	127919	Fabiana_imbricata	-35.5	-71.1833	Fabiana	imbricata
CL	CHILE	60991	Fabiana_imbricata	-35.3333	-72.4333	Fabiana	imbricata
CL	CHILE	142703	Fabiana_imbricata	-33.9667	-70.15	Fabiana	imbricata
CL	CHILE	127432	Fabiana_imbricata	-33.85	-70.4833	Fabiana	imbricata
CL	CHILE	126048	Fabiana_imbricata	-33.65	-70.0667	Fabiana	imbricata
CL	CHILE	110652	Fabiana_imbricata	-33.6	-70.2833	Fabiana	imbricata
CL	CHILE	42884	Fabiana_imbricata	-33.4833	-70.45	Fabiana	imbricata
CL	CHILE	127128	Fabiana_imbricata	-33.35	-70.3667	Fabiana	imbricata
CL	CHILE	134306	Fabiana_imbricata	-33.3333	-70.3333	Fabiana	imbricata
CL	CHILE	147106	Fabiana_imbricata	-33.2961	-70.3172	Fabiana	imbricata
CL	CHILE	147454	Fabiana_imbricata	-33.2946	-70.3207	Fabiana	imbricata
CL	CHILE	133550	Fabiana_imbricata	-33.2	-70.9	Fabiana	imbricata
CL	CHILE	149663	Fabiana_imbricata	-33.1994	-71.0578	Fabiana	imbricata
CL	CHILE	131764	Fabiana_imbricata	-33.05	-71	Fabiana	imbricata
CL	CHILE	75436	Fabiana_imbricata	-32.9833	-71.2667	Fabiana	imbricata
CL	CHILE	145245	Fabiana_imbricata	-32.7	-70.6167	Fabiana	imbricata
CL	CHILE	55666	Fabiana_imbricata	-31.9	-70.6167	Fabiana	imbricata
CL	CHILE	42869	Fabiana_imbricata	-31.7833	-71.2	Fabiana	imbricata
CL	CHILE	118255	Fabiana_imbricata	-31.4	-71.0667	Fabiana	imbricata
CL	CHILE	74753	Fabiana_imbricata	-31.3667	-70.9833	Fabiana	imbricata
CL	CHILE	145800	Fabiana_imbricata	-31.357	-71.0958	Fabiana	imbricata
CL	CHILE	97379	Fabiana_imbricata	-31.35	-70.9667	Fabiana	imbricata
CL	CHILE	55629	Fabiana_imbricata	-31.0167	-70.7	Fabiana	imbricata
CL	CHILE	137203	Fabiana_imbricata	-30.7333	-70.4333	Fabiana	imbricata
CL	CHILE	148560	Fabiana_imbricata	-30.4667	-70.35	Fabiana	imbricata
CL	CHILE	144085	Fabiana_imbricata	-30.1167	-70.0667	Fabiana	imbricata
CL	CHILE	132074	Fabiana_imbricata	-30.0333	-70.8167	Fabiana	imbricata
CL	CHILE	123637	Fabiana_imbricata	-30	-70.1	Fabiana	imbricata
CL	CHILE	55623	Fabiana_imbricata	-29.7667	-70.6167	Fabiana	imbricata
CL	CHILE	SGO000004423	Fabiana_imbricata	-29.6667	-70	Fabiana	imbricata
CL	CHILE	146008	Fabiana_imbricata	-29.1632	-70.3538	Fabiana	imbricata
CL	CHILE	156810	Fabiana_imbricata	-28.9333	-70.45	Fabiana	imbricata
AR	ARG_Endémicas	224	Fabiana_nana	-50.2692	-71.5214	Fabiana	nana
AR	ARG_Endémicas	229	Fabiana_nana	-48.8549	-71.0486	Fabiana	nana
AR	ARG_Endémicas	218	Fabiana_nana	-48.4997	-67.7267	Fabiana	nana
AR	ARG_Endémicas	219	Fabiana_nana	-48.4867	-70.41	Fabiana	nana
AR	ARG_Endémicas	221	Fabiana_nana	-48.0617	-67.6136	Fabiana	nana
AR	ARG_Endémicas	223	Fabiana_nana	-47.6808	-67.9914	Fabiana	nana
AR	ARG_Endémicas	222	Fabiana_nana	-47.665	-67.9939	Fabiana	nana
AR	ARG_Endémicas	215	Fabiana_nana	-47.3153	-66.9683	Fabiana	nana
AR	ARG_Endémicas	217	Fabiana_nana	-47.139	-67.2495	Fabiana	nana
AR	ARG_Endémicas	226	Fabiana_nana	-46.6588	-68.349	Fabiana	nana
AR	ARG_Endémicas	225	Fabiana_nana	-46.6137	-69.6049	Fabiana	nana
AR	ARG_Endémicas	216	Fabiana_nana	-46.3035	-67.595	Fabiana	nana
AR	ARG_Endémicas	220	Fabiana_nana	-45.9592	-67.5364	Fabiana	nana
AR	ARG_Endémicas	227	Fabiana_nana	-45.7952	-69.0623	Fabiana	nana
AR	ARG_Endémicas	228	Fabiana_nana	-37.7354	-68.8931	Fabiana	nana
AR	ARG_IRIS	154151	Fabiana_nana	-46.3	-67.5833	Fabiana	nana
AR	ARG_IRIS	138676	Fabiana_nana	-45.2581	-68.9669	Fabiana	nana
AR	ARG_IRIS	374574	Fabiana_nana	-47.2186	-68.1433	Fabiana	nana
AR	ARG_IRIS	488182	Fabiana_nana	-46.3947	-69.8661	Fabiana	nana
AR	ARG_IRIS	154177	Fabiana_nana	-48.8558	-68.3939	Fabiana	nana
AR	ARG_IRIS	438400	Fabiana_nana	-49.7581	-72.0861	Fabiana	nana
AR	ARG_IRIS	210893	Fabiana_nana	-48.4	-70.6667	Fabiana	nana
AR	ARG_IRIS	437507	Fabiana_patagonica	-40.8439	-68.0869	Fabiana	patagonica
AR	ARG_IRIS	154605	Fabiana_patagonica	-38.865	-68.88	Fabiana	patagonica
AR	ARG_IRIS	131980	Fabiana_patagonica	-23.3667	-65.3667	Fabiana	patagonica
AR	ARG_IRIS	222188	Fabiana_patagonica	-24.2333	-66.4333	Fabiana	patagonica
AR	ARG_IRIS	129134	Fabiana_patagonica	-38.2394	-68.9306	Fabiana	patagonica
AR	ARG_IRIS	436827	Fabiana_patagonica	-40.9494	-66.3717	Fabiana	patagonica
AR	ARG_IRIS	154630	Fabiana_patagonica	-31.79	-69.3158	Fabiana	patagonica
AR	ARG_IRIS	154660	Fabiana_patagonica	-24.6083	-67.3225	Fabiana	patagonica
AR	ARG_IRIS	154614	Fabiana_patagonica	-44.3953	-66.1053	Fabiana	patagonica
AR	ARG_IRIS	324038	Fabiana_patagonica	-27.0864	-66.6156	Fabiana	patagonica
AR	ARG_IRIS	320443	Fabiana_patagonica	-44.5131	-66.9081	Fabiana	patagonica
AR	ARG_IRIS	420380	Fabiana_patagonica	-22.7086	-66.0272	Fabiana	patagonica
AR	ARG_IRIS	231178	Fabiana_patagonica	-22.7333	-65.7	Fabiana	patagonica
AR	ARG_IRIS	154625	Fabiana_patagonica	-36.1356	-69.3658	Fabiana	patagonica
AR	ARG_IRIS	195559	Fabiana_patagonica	-26.9167	-66.7417	Fabiana	patagonica
AR	ARG_IRIS	436830	Fabiana_patagonica	-36.6856	-68.2503	Fabiana	patagonica
AR	ARG_IRIS	221703	Fabiana_patagonica	-30.6739	-69.1097	Fabiana	patagonica
AR	ARG_IRIS	154632	Fabiana_patagonica	-26.6064	-65.8694	Fabiana	patagonica
AR	ARG_IRIS	154624	Fabiana_patagonica	-29.0167	-69.0167	Fabiana	patagonica
AR	ARG_IRIS	126926	Fabiana_patagonica	-25.1833	-65.8667	Fabiana	patagonica
AR	ARG_IRIS	126917	Fabiana_patagonica	-25.0658	-66.1736	Fabiana	patagonica
AR	ARG_IRIS	246782	Fabiana_patagonica	-23.0725	-65.3853	Fabiana	patagonica
AR	ARG_IRIS	437476	Fabiana_patagonica	-26.6917	-65.8078	Fabiana	patagonica
AR	ARG_IRIS	154244	Fabiana_patagonica	-27.5592	-67.1181	Fabiana	patagonica
AR	ARG_IRIS	154241	Fabiana_patagonica	-27.0864	-66.8936	Fabiana	patagonica
AR	ARG_IRIS	154601	Fabiana_patagonica	-38.9258	-69.2086	Fabiana	patagonica
AR	ARG_IRIS	354864	Fabiana_patagonica	-23.7308	-65.7108	Fabiana	patagonica
AR	ARG_IRIS	354863	Fabiana_patagonica	-31.7953	-69.345	Fabiana	patagonica
AR	ARG_IRIS	421939	Fabiana_patagonica	-22.9239	-65.9161	Fabiana	patagonica
AR	ARG_IRIS	437470	Fabiana_patagonica	-47.1908	-67.2614	Fabiana	patagonica
AR	ARG_IRIS	281175	Fabiana_patagonica	-24.4942	-66.1817	Fabiana	patagonica
AR	ARG_IRIS	345233	Fabiana_patagonica	-34.9058	-69.8122	Fabiana	patagonica
AR	ARG_IRIS	13066	Fabiana_patagonica	-30.9775	-69.0869	Fabiana	patagonica
AR	ARG_IRIS	504409	Fabiana_patagonica	-23.7892	-65.9094	Fabiana	patagonica
AR	ARG_IRIS	223313	Fabiana_patagonica	-23.8542	-65.8308	Fabiana	patagonica
AR	ARG_IRIS	154243	Fabiana_patagonica	-26.6294	-66.9236	Fabiana	patagonica
AR	ARG_IRIS	154662	Fabiana_patagonica	-30.5833	-69.1	Fabiana	patagonica
AR	ARG_IRIS	230497	Fabiana_patagonica	-30.6417	-69.0817	Fabiana	patagonica
AR	ARG_IRIS	231183	Fabiana_patagonica	-22.8333	-65.6833	Fabiana	patagonica
AR	ARG_IRIS	420401	Fabiana_patagonica	-32.4081	-69.2503	Fabiana	patagonica
AR	ARG_IRIS	354865	Fabiana_patagonica	-22.9333	-65.5333	Fabiana	patagonica
AR	ARG_IRIS	231179	Fabiana_patagonica	-22.975	-65.4583	Fabiana	patagonica
AR	ARG_IRIS	420530	Fabiana_patagonica	-46.1667	-68.3333	Fabiana	patagonica
AR	ARG_IRIS	154656	Fabiana_patagonica	-31.7958	-69.3336	Fabiana	patagonica
AR	ARG_IRIS	154602	Fabiana_patagonica	-37.8842	-68.9103	Fabiana	patagonica
AR	ARG_IRIS	437539	Fabiana_patagonica	-24.5544	-65.8864	Fabiana	patagonica
AR	ARG_IRIS	219635	Fabiana_patagonica	-48.1567	-67.2239	Fabiana	patagonica
AR	ARG_IRIS	496022	Fabiana_patagonica	-27.4883	-66.9772	Fabiana	patagonica
AR	ARG_IRIS	437472	Fabiana_patagonica	-46.1086	-67.6281	Fabiana	patagonica
AR	ARG_IRIS	210883	Fabiana_patagonica	-47.5	-71.5833	Fabiana	patagonica
AR	ARG_IRIS	354862	Fabiana_patagonica	-29.3919	-69.2686	Fabiana	patagonica
AR	ARG_IRIS	420514	Fabiana_patagonica	-29.6667	-69.2667	Fabiana	patagonica
AR	ARG_IRIS	154235	Fabiana_patagonica	-27.15	-66.6833	Fabiana	patagonica
AR	ARG_IRIS	154629	Fabiana_patagonica	-30.6672	-68.9539	Fabiana	patagonica
AR	ARG_IRIS	222190	Fabiana_patagonica	-24.3	-66.4	Fabiana	patagonica
AR	ARG_IRIS	154622	Fabiana_patagonica	-28.7	-68.6833	Fabiana	patagonica
AR	ARG_IRIS	419960	Fabiana_patagonica	-45.2244	-67.8192	Fabiana	patagonica
AR	ARG_IRIS	374931	Fabiana_patagonica	-29.5017	-69.1892	Fabiana	patagonica
AR	ARG_IRIS	231128	Fabiana_patagonica	-30.3878	-69.6083	Fabiana	patagonica
AR	ARG_IRIS	231204	Fabiana_patagonica	-30.3575	-69.6919	Fabiana	patagonica
AR	ARG_IRIS	437468	Fabiana_patagonica	-45.9689	-67.5756	Fabiana	patagonica
AR	ARG_IRIS	354861	Fabiana_patagonica	-45.9675	-67.5692	Fabiana	patagonica
AR	ARG_IRIS	154635	Fabiana_patagonica	-29.2375	-69.4719	Fabiana	patagonica
AR	ARG_IRIS	374938	Fabiana_patagonica	-29.2428	-69.3539	Fabiana	patagonica
AR	ARG_IRIS	437558	Fabiana_patagonica	-36.3367	-69.3878	Fabiana	patagonica
AR	ARG_IRIS	437452	Fabiana_patagonica	-34.2456	-69.38	Fabiana	patagonica
AR	ARG_IRIS	437461	Fabiana_patagonica	-34.1775	-69.3153	Fabiana	patagonica
AR	ARG_IRIS	529534	Fabiana_patagonica	-23.4528	-66.3953	Fabiana	patagonica
AR	ARG_IRIS	588124	Fabiana_patagonica	-31.2839	-69.1042	Fabiana	patagonica
AR	ARG_IRIS	222165	Fabiana_patagonica	-24.4333	-65.95	Fabiana	patagonica
AR	ARG_IRIS	222179	Fabiana_patagonica	-24.3	-66.1167	Fabiana	patagonica
AR	ARG_IRIS	154631	Fabiana_patagonica	-47.2186	-68.1433	Fabiana	patagonica
AR	ARG_IRIS	210880	Fabiana_patagonica	-43.6833	-66.75	Fabiana	patagonica
AR	ARG_IRIS	437556	Fabiana_patagonica	-36.5036	-69.6975	Fabiana	patagonica
AR	ARG_IRIS	34124	Fabiana_patagonica	-23.8833	-66.1833	Fabiana	patagonica
AR	ARG_IRIS	150631	Fabiana_patagonica	-27.7764	-68.0778	Fabiana	patagonica
AR	ARG_IRIS	437557	Fabiana_patagonica	-36.1133	-69.3233	Fabiana	patagonica
AR	ARG_IRIS	219752	Fabiana_patagonica	-32.3494	-69.3833	Fabiana	patagonica
AR	ARG_IRIS	350365	Fabiana_patagonica	-30.6281	-69.0867	Fabiana	patagonica
AR	ARG_IRIS	313430	Fabiana_patagonica	-28.5044	-68.8178	Fabiana	patagonica
AR	ARG_IRIS	388779	Fabiana_patagonica	-28.5064	-68.7975	Fabiana	patagonica
AR	ARG_IRIS	504403	Fabiana_patagonica	-23.7717	-65.9475	Fabiana	patagonica
AR	ARG_IRIS	374935	Fabiana_patagonica	-31.4639	-69.3167	Fabiana	patagonica
AR	ARG_IRIS	231837	Fabiana_patagonica	-22.9167	-65.5833	Fabiana	patagonica
AR	ARG_IRIS	277050	Fabiana_patagonica	-30.095	-69.5381	Fabiana	patagonica
AR	ARG_Endémicas	232	Fabiana_peckii	-47.3553	-71.0419	Fabiana	peckii
AR	ARG_Endémicas	236	Fabiana_peckii	-43.869	-68.214	Fabiana	peckii
AR	ARG_Endémicas	230	Fabiana_peckii	-43.8589	-68.3	Fabiana	peckii
AR	ARG_Endémicas	231	Fabiana_peckii	-43.8174	-68.6049	Fabiana	peckii
AR	ARG_Endémicas	233	Fabiana_peckii	-37.4248	-67.6929	Fabiana	peckii
AR	ARG_Endémicas	238	Fabiana_peckii	-30.9775	-69.0869	Fabiana	peckii
AR	ARG_Endémicas	234	Fabiana_peckii	-30.0556	-67.7719	Fabiana	peckii
AR	ARG_Endémicas	235	Fabiana_peckii	-28.8439	-67.6736	Fabiana	peckii
AR	ARG_Endémicas	239	Fabiana_peckii	-28.6965	-68.5013	Fabiana	peckii
AR	ARG_Endémicas	237	Fabiana_peckii	-27.1906	-66.8961	Fabiana	peckii
AR	ARG_IRIS	436825	Fabiana_peckii	-34.9411	-68.3633	Fabiana	peckii
AR	ARG_IRIS	127923	Fabiana_peckii	-43.85	-68.2833	Fabiana	peckii
AR	ARG_IRIS	191993	Fabiana_peckii	-37.2614	-67.6631	Fabiana	peckii
AR	ARG_IRIS	196131	Fabiana_peckii	-38.1367	-66.0581	Fabiana	peckii
AR	ARG_IRIS	210877	Fabiana_peckii	-42.1	-67.3333	Fabiana	peckii
AR	ARG_IRIS	219321	Fabiana_peckii	-39.9842	-70.0419	Fabiana	peckii
AR	ARG_IRIS	320452	Fabiana_peckii	-45.31	-67.7381	Fabiana	peckii
AR	ARG_IRIS	191994	Fabiana_peckii	-32.4081	-69.2503	Fabiana	peckii
AR	ARG_IRIS	436829	Fabiana_peckii	-36.6856	-69.2475	Fabiana	peckii
AR	ARG_IRIS	191981	Fabiana_peckii	-32.8736	-69.4786	Fabiana	peckii
AR	ARG_IRIS	354868	Fabiana_peckii	-34.4922	-69.1408	Fabiana	peckii
AR	ARG_IRIS	437161	Fabiana_peckii	-40.9494	-66.3717	Fabiana	peckii
AR	ARG_IRIS	264404	Fabiana_peckii	-39.2617	-68.7794	Fabiana	peckii
AR	ARG_IRIS	191976	Fabiana_peckii	-36.4008	-67.6964	Fabiana	peckii
AR	ARG_IRIS	345240	Fabiana_peckii	-34.9058	-69.8122	Fabiana	peckii
AR	ARG_IRIS	377650	Fabiana_peckii	-28.62	-68.6833	Fabiana	peckii
AR	ARG_IRIS	377686	Fabiana_peckii	-28.5078	-68.7858	Fabiana	peckii
AR	ARG_IRIS	420531	Fabiana_peckii	-27.0864	-66.8936	Fabiana	peckii
AR	ARG_IRIS	191975	Fabiana_peckii	-28.7	-68.6833	Fabiana	peckii
AR	ARG_IRIS	196265	Fabiana_peckii	-34.9953	-68.2542	Fabiana	peckii
AR	ARG_IRIS	320366	Fabiana_peckii	-42.7764	-65.0756	Fabiana	peckii
AR	ARG_IRIS	269823	Fabiana_peckii	-42.6619	-70.3694	Fabiana	peckii
AR	ARG_IRIS	269916	Fabiana_peckii	-43.3139	-69.1333	Fabiana	peckii
AR	ARG_IRIS	437537	Fabiana_peckii	-43.8667	-68.3	Fabiana	peckii
AR	ARG_IRIS	138675	Fabiana_peckii	-45.1775	-69.2644	Fabiana	peckii
AR	ARG_IRIS	488842	Fabiana_peckii	-28.8439	-67.67	Fabiana	peckii
AR	ARG_IRIS	210873	Fabiana_peckii	-34.6931	-68.555	Fabiana	peckii
AR	ARG_IRIS	436826	Fabiana_peckii	-37.0667	-68.8786	Fabiana	peckii
AR	ARG_IRIS	191992	Fabiana_peckii	-38.2469	-65.1153	Fabiana	peckii
AR	ARG_IRIS	191982	Fabiana_peckii	-37.8842	-68.9103	Fabiana	peckii
AR	ARG_IRIS	488432	Fabiana_peckii	-29.8836	-67.9297	Fabiana	peckii
AR	ARG_Endémicas	255	Fabiana_punensis	-31.3308	-67.9266	Fabiana	punensis
AR	ARG_Endémicas	254	Fabiana_punensis	-29.9861	-69.6111	Fabiana	punensis
AR	ARG_Endémicas	245	Fabiana_punensis	-28.8392	-67.6772	Fabiana	punensis
AR	ARG_Endémicas	247	Fabiana_punensis	-28.8364	-67.675	Fabiana	punensis
AR	ARG_Endémicas	252	Fabiana_punensis	-28.8361	-67.6628	Fabiana	punensis
AR	ARG_Endémicas	241	Fabiana_punensis	-27.3136	-66.3589	Fabiana	punensis
AR	ARG_Endémicas	249	Fabiana_punensis	-27	-66.3667	Fabiana	punensis
AR	ARG_Endémicas	248	Fabiana_punensis	-26.7408	-65.775	Fabiana	punensis
AR	ARG_Endémicas	251	Fabiana_punensis	-26.6851	-65.8115	Fabiana	punensis
AR	ARG_Endémicas	243	Fabiana_punensis	-26.6753	-65.815	Fabiana	punensis
AR	ARG_Endémicas	253	Fabiana_punensis	-26.6716	-65.8171	Fabiana	punensis
AR	ARG_Endémicas	242	Fabiana_punensis	-26.6442	-65.82	Fabiana	punensis
AR	ARG_Endémicas	246	Fabiana_punensis	-26.5053	-66.8311	Fabiana	punensis
AR	ARG_Endémicas	244	Fabiana_punensis	-23.9937	-66.2795	Fabiana	punensis
AR	ARG_Endémicas	250	Fabiana_punensis	-23.2142	-65.8111	Fabiana	punensis
AR	ARG_IRIS	222189	Fabiana_punensis	-24.2333	-66.4333	Fabiana	punensis
AR	ARG_IRIS	222184	Fabiana_punensis	-24.3833	-66.5667	Fabiana	punensis
AR	ARG_IRIS	447444	Fabiana_punensis	-26.9833	-66.2833	Fabiana	punensis
AR	ARG_IRIS	271499	Fabiana_punensis	-22.7647	-65.7303	Fabiana	punensis
AR	ARG_IRIS	422363	Fabiana_punensis	-25.55	-65.8333	Fabiana	punensis
AR	ARG_IRIS	11412	Fabiana_punensis	-26.0833	-67.4167	Fabiana	punensis
AR	ARG_IRIS	437562	Fabiana_punensis	-26.0078	-67.6456	Fabiana	punensis
AR	ARG_IRIS	422401	Fabiana_punensis	-26.6378	-65.7439	Fabiana	punensis
AR	ARG_IRIS	422392	Fabiana_punensis	-26.85	-65.7	Fabiana	punensis
AR	ARG_IRIS	437538	Fabiana_punensis	-24.6083	-67.3225	Fabiana	punensis
AR	ARG_IRIS	379519	Fabiana_punensis	-27.1025	-66.3497	Fabiana	punensis
AR	ARG_IRIS	241196	Fabiana_punensis	-25.8247	-67.3719	Fabiana	punensis
AR	ARG_IRIS	303595	Fabiana_punensis	-27.3403	-66.3833	Fabiana	punensis
AR	ARG_IRIS	271497	Fabiana_punensis	-23.8667	-66.2167	Fabiana	punensis
AR	ARG_IRIS	271502	Fabiana_punensis	-23.7308	-65.7108	Fabiana	punensis
AR	ARG_IRIS	192370	Fabiana_punensis	-26.6064	-65.8694	Fabiana	punensis
AR	ARG_IRIS	294625	Fabiana_punensis	-23.0725	-65.3853	Fabiana	punensis
AR	ARG_IRIS	374942	Fabiana_punensis	-23.8542	-65.8308	Fabiana	punensis
AR	ARG_IRIS	374939	Fabiana_punensis	-22.9714	-65.4539	Fabiana	punensis
AR	ARG_IRIS	248198	Fabiana_punensis	-26.0983	-66.9258	Fabiana	punensis
AR	ARG_IRIS	437563	Fabiana_punensis	-30.125	-69.4811	Fabiana	punensis
AR	ARG_IRIS	191983	Fabiana_punensis	-26.7383	-65.7636	Fabiana	punensis
AR	ARG_IRIS	271498	Fabiana_punensis	-22.6889	-66.5131	Fabiana	punensis
AR	ARG_IRIS	192377	Fabiana_punensis	-28.6	-68.65	Fabiana	punensis
AR	ARG_IRIS	192380	Fabiana_punensis	-28.42	-68.6264	Fabiana	punensis
AR	ARG_IRIS	437559	Fabiana_punensis	-30.0775	-69.5239	Fabiana	punensis
AR	ARG_IRIS	278027	Fabiana_punensis	-29.8833	-69.4667	Fabiana	punensis
AR	ARG_IRIS	92488	Fabiana_punensis	-24.9942	-66.3011	Fabiana	punensis
AR	ARG_IRIS	253582	Fabiana_punensis	-22.8556	-66.1761	Fabiana	punensis
AR	ARG_IRIS	294627	Fabiana_punensis	-22.9239	-65.9161	Fabiana	punensis
AR	ARG_IRIS	241523	Fabiana_punensis	-24.9667	-66.9833	Fabiana	punensis
AR	ARG_IRIS	604127	Fabiana_punensis	-26.6742	-65.8183	Fabiana	punensis
AR	ARG_IRIS	271500	Fabiana_punensis	-23.9128	-66.5653	Fabiana	punensis
AR	ARG_IRIS	327917	Fabiana_punensis	-31.3778	-67.9697	Fabiana	punensis
AR	ARG_IRIS	437560	Fabiana_punensis	-30.3811	-69.6	Fabiana	punensis
AR	ARG_IRIS	437561	Fabiana_punensis	-30.3611	-69.6717	Fabiana	punensis
CL	CHILE	55628	Fabiana_ramulosa	-29.0167	-70.4667	Fabiana	ramulosa
CL	CHILE	128280	Fabiana_ramulosa	-28.35	-69.8167	Fabiana	ramulosa
CL	CHILE	141019	Fabiana_ramulosa	-23.5833	-67.8833	Fabiana	ramulosa
CL	CHILE	140249	Fabiana_ramulosa	-23.8539	-68.3453	Fabiana	ramulosa
CL	CHILE	73113	Fabiana_ramulosa	-23.5333	-70.3833	Fabiana	ramulosa
CL	CHILE	152931	Fabiana_ramulosa	-23.3167	-67.8333	Fabiana	ramulosa
CL	CHILE	119828	Fabiana_ramulosa	-23.3167	-67.8	Fabiana	ramulosa
CL	CHILE	154099	Fabiana_ramulosa	-22.7569	-68.0731	Fabiana	ramulosa
CL	CHILE	77367	Fabiana_ramulosa	-22.75	-68.0667	Fabiana	ramulosa
CL	CHILE	146294	Fabiana_ramulosa	-22.7333	-67.9833	Fabiana	ramulosa
CL	CHILE	145900	Fabiana_ramulosa	-22.4075	-68.19	Fabiana	ramulosa
CL	CHILE	128123	Fabiana_ramulosa	-22.2667	-68.1833	Fabiana	ramulosa
CL	CHILE	139485	Fabiana_ramulosa	-22.0333	-68.8	Fabiana	ramulosa
CL	CHILE	140951	Fabiana_ramulosa	-21.9333	-68.8167	Fabiana	ramulosa
CL	CHILE	138878	Fabiana_ramulosa	-21.9333	-68.5333	Fabiana	ramulosa
CL	CHILE	145865	Fabiana_ramulosa	-20.034	-69.2327	Fabiana	ramulosa
CL	CHILE	111170	Fabiana_ramulosa	-19.8667	-69.1833	Fabiana	ramulosa
CL	CHILE	145857	Fabiana_ramulosa	-19.6835	-69.1988	Fabiana	ramulosa
CL	CHILE	77333	Fabiana_ramulosa	-18.3333	-69.6	Fabiana	ramulosa
CL	CHILE	116961	Fabiana_ramulosa	-18.2	-69.5833	Fabiana	ramulosa
CL	CHILE	146301	Fabiana_squamata	-22.7333	-67.9833	Fabiana	squamata
CL	CHILE	77368	Fabiana_squamata	-22.5	-67.9167	Fabiana	squamata
CL	CHILE	128119	Fabiana_squamata	-22.2667	-68.1833	Fabiana	squamata
CL	CHILE	139118	Fabiana_squamata	-21.7167	-68.2667	Fabiana	squamata
CL	CHILE	SGO000004426	Fabiana_squamata	-21.3667	-68.3167	Fabiana	squamata
CL	CHILE	140907	Fabiana_squamata	-20.9667	-68.6333	Fabiana	squamata
CL	Datos Virginia	145923	Fabiana_stephanii	-18.2636	-69.6023	Fabiana	stephanii
CL	Datos Virginia	190733	Fabiana_stephanii	-18.1964	-69.5592	Fabiana	stephanii
CL	Datos Virginia	190734	Fabiana_stephanii	-18.5759	-69.7932	Fabiana	stephanii
CL	CHILE	55654	Fabiana_viscosa	-31	-70.5	Fabiana	viscosa
CL	CHILE	55664	Fabiana_viscosa	-30.6667	-71.6167	Fabiana	viscosa
CL	CHILE	144144	Fabiana_viscosa	-30.55	-71.6167	Fabiana	viscosa
CL	CHILE	98288	Fabiana_viscosa	-30.3	-71.2167	Fabiana	viscosa
CL	CHILE	108149	Fabiana_viscosa	-30.15	-71.4	Fabiana	viscosa
CL	CHILE	144084	Fabiana_viscosa	-29.9833	-70.2167	Fabiana	viscosa
CL	CHILE	133968	Fabiana_viscosa	-29.9667	-70.1	Fabiana	viscosa
CL	CHILE	104959	Fabiana_viscosa	-28.9667	-70.15	Fabiana	viscosa
CL	CHILE	42885	Fabiana_viscosa	-27.85	-70.4	Fabiana	viscosa
CL	CHILE	42886	Fabiana_viscosa	-27.7833	-69.8333	Fabiana	viscosa
[truncated: 15,511 more rows]

## Sheet: Genera
Genera
Solanum
Jaborosa
Fabiana
Dunalia
Lycium
Salpichroa
Nolana
Exodeconus
Schizanthus
Cestrum
Nicotiana
Reyesia
Lycianthes
Vassobia
Eriolarynx
Nierembergia
Brunfelsia
Capsicum
Physalis
Petunia
Nicandra
Sclerophylax
Bouchetia
Calibrachoa
Salpiglossis
Schwenckia
Athenaea
Sessea
Leptoglossis
Melananthus
Vestia
Benthamiella
Pantacantha
Combera
Latua

## Sheet: Species
Species
Athenaea_fasciculata
Benthamiella_azorella
Benthamiella_azorelloides
Benthamiella_chubutensis
Benthamiella_graminifolia
Benthamiella_lanata
Benthamiella_longifolia
Benthamiella_nordenskioldii
Benthamiella_patagonica
Benthamiella_pycnophylloides
Benthamiella_skottsbergii
Benthamiella_sorianoi
Benthamiella_spegazziniana
Bouchetia_anomala
Brunfelsia_australis
Brunfelsia_pilosa
Brunfelsia_plowmaniana
Calibrachoa_caesia
Calibrachoa_excellens
Calibrachoa_humilis
Calibrachoa_irgangiana
Calibrachoa_linoides
Calibrachoa_longistyla
Calibrachoa_missionica
Calibrachoa_ovalifolia
Calibrachoa_parviflora
Calibrachoa_pubescens
Calibrachoa_pygmaea
Calibrachoa_thymifolia
Capsicum_baccatum
Capsicum_chacoense
Capsicum_eximium
Capsicum_flexuosum
Cestrum_bracteatum
Cestrum_euanthes
Cestrum_guaraniticum
Cestrum_kunthii
Cestrum_laevigatum
Cestrum_lorentzianum
Cestrum_mariquitense
Cestrum_parqui
Cestrum_reflexum
Cestrum_strigilatum
Cestrum_velutinum
Combera_minima
Combera_paradoxa
Dunalia_brachyacantha
Dunalia_spinosa
Eriolarynx_australis
Eriolarynx_iochromoides
Eriolarynx_lorentzii
Exodeconus_flavus
Exodeconus_integrifolius
Exodeconus_pusillus
Fabiana_bryoides
Fabiana_densa
Fabiana_denudata
Fabiana_foliosa
Fabiana_friesii
Fabiana_imbricata
Fabiana_nana
Fabiana_patagonica
Fabiana_peckii
Fabiana_punensis
Fabiana_ramulosa
Fabiana_squamata
Fabiana_stephanii
Fabiana_viscosa
Jaborosa_ameghinoi
Jaborosa_bergii
Jaborosa_cabrerae
Jaborosa_caulescens
Jaborosa_chubutensis
Jaborosa_integrifolia
Jaborosa_kurtzii
Jaborosa_laciniata
Jaborosa_lanigera
Jaborosa_leucotricha
Jaborosa_magellanica
Jaborosa_odonelliana
Jaborosa_oxipetala
Jaborosa_parviflora
Jaborosa_reflexa
Jaborosa_riojana
Jaborosa_rotacea
Jaborosa_runcinata
Jaborosa_sativa
Jaborosa_squarrosa
Jaborosa_volkmannii
Latua_pubiflora
Leptoglossis_linifolia
Lycianthes_asarifolia
Lycianthes_fasciculata
Lycianthes_lycioides
Lycianthes_pauciflora
Lycianthes_rantonnetii
Lycium_ameghinoi
Lycium_americanum
Lycium_athium
Lycium_boerhaviaefolium
Lycium_bridgesii
Lycium_cestroides
Lycium_chanar
Lycium_chilense
Lycium_ciliatum
Lycium_cuneatum
Lycium_cyathiforme
Lycium_deserti
Lycium_distichum
Lycium_elongatum
Lycium_fuscum
Lycium_gilliesianum
Lycium_glomeratum
Lycium_humile
Lycium_infaustum
Lycium_leiostemum
Lycium_minutifolium
Lycium_morongii
Lycium_nodosum
Lycium_rachidocladum
Lycium_repens
Lycium_schreiteri
Lycium_stenophyllum
Lycium_tenuispinosum
Lycium_vimineum
Melananthus_multiflorus
Nicandra_physalodes
Nicotiana_acaulis
Nicotiana_acuminata
Nicotiana_alata
Nicotiana_ameghinoi
Nicotiana_bonariensis
Nicotiana_corymbosa
Nicotiana_glauca
Nicotiana_langsdorfii
Nicotiana_linearis
Nicotiana_longibracteata
Nicotiana_longiflora
Nicotiana_miersii
Nicotiana_noctiflora
Nicotiana_otophora
Nicotiana_paa
Nicotiana_pauciflora
Nicotiana_petunioides
Nicotiana_plumbaginifolia
Nicotiana_solanifolia
Nicotiana_spegazzini
Nicotiana_sylvestris
Nicotiana_undulata
Nierembergia_aristata
Nierembergia_browallioides
Nierembergia_calycina
Nierembergia_ericoides
Nierembergia_graveolens
Nierembergia_linariaefolia
Nierembergia_micrantha
Nierembergia_pinifolia
Nierembergia_pulchella
Nierembergia_repens
Nierembergia_rigida
Nierembergia_rivularis
Nierembergia_scoparia
Nierembergia_tandilensis
Nierembergia_tucumanensis
Nierembergia_veitchii
Nolana_acuminata
Nolana_adansonii
Nolana_albescens
Nolana_aplocaryoides
Nolana_baccata
Nolana_balsamiflua
Nolana_carnosa
Nolana_clivicola
Nolana_coelestis
Nolana_crassulifolia
Nolana_dianae
Nolana_diffusa
Nolana_divaricata
Nolana_elegans
Nolana_filifolia
Nolana_foliosa
Nolana_glauca
Nolana_gracillima
Nolana_incana
Nolana_inconspicua
Nolana_intonsa
Nolana_jaffuelii
Nolana_lachimbensis
Nolana_leptophylla
Nolana_linearifolia
Nolana_lycioides
Nolana_mollis
Nolana_onoana
Nolana_paradoxa
Nolana_parviflora
Nolana_patachensis
Nolana_patula
Nolana_peruviana
Nolana_philippiana
Nolana_pterocarpa
Nolana_ramosissima
Nolana_reichei
Nolana_rhombifolia
Nolana_rostrata
Nolana_rupicola
Nolana_salsoloides
Nolana_sedifolia
Nolana_sessiliflora
Nolana_sphaerophylla
Nolana_stenophylla
Nolana_tarapacana
Nolana_tocopillensis
Nolana_villosa
Nolana_werdermannii
Pantacantha_ameghinoi
Petunia_axillaris
Petunia_correntina
Petunia_inflata
Petunia_integrifolia
Petunia_interior
Petunia_occidentalis
Petunia_patagonica
Petunia_scheideana
Physalis_angulata
Physalis_lagascae
Physalis_pruinosa
Physalis_pubescens
Physalis_subilsiana
Physalis_victoriana
Physalis_viscosa
Reyesia_chilensis
Reyesia_juniperoides
Reyesia_parviflora
Salpichroa_lehmanni
Salpichroa_origanifolia
Salpichroa_scandens
Salpichroa_tristis
Salpiglossis_sinuata
Salpiglossis_spinescens
Schizanthus_alpestris
Schizanthus_candidus
Schizanthus_carlomunozii
Schizanthus_coccineus
Schizanthus_fallax
Schizanthus_grahamii
Schizanthus_hookeri
Schizanthus_integrifolius
Schizanthus_lacteus
Schizanthus_laetus
Schizanthus_litoralis
Schizanthus_nutantiflorus
Schizanthus_parvulus
Schizanthus_pinnatus
Schizanthus_porrigens
Schizanthus_splendens
Schwenckia_americana
Schwenckia_grandiflora
Sclerophylax_adnatifolia
Sclerophylax_arnottii
Sclerophylax_caducifructus
Sclerophylax_cocuccii
Sclerophylax_cuyanus
Sclerophylax_cynocrambe
Sclerophylax_difulvioi
Sclerophylax_hunzikeri
Sclerophylax_kurtzii
Sclerophylax_lorentzianus
Sclerophylax_ruiz-lealii
Sclerophylax_spinescens
Sclerophylax_tenuicaulis
Sclerophylax_trispermus
Sessea_regnellii
Sessea_vestioides
Solanum_abutiloides
Solanum_acaule
Solanum_adscendens
Solanum_aenictum
Solanum_albidum
Solanum_aligerum
Solanum_aloysiifolium
Solanum_alphonsei
Solanum_alternatopinnatum
Solanum_americanum
Solanum_amygdalifolium
Solanum_angustifidum
Solanum_annuum
Solanum_argentinum
Solanum_aridum
Solanum_atriplicifolium
Solanum_atropurpureum
Solanum_berthaultii
Solanum_betaceum
Solanum_boliviense
Solanum_bonariense
Solanum_brachyantherum
Solanum_brevicaule
Solanum_caavurana
Solanum_caesium
Solanum_calileguae
Solanum_chacoense
Solanum_chenopodioides
Solanum_chilense
Solanum_cochabambense
Solanum_commersonii
Solanum_compressum
Solanum_comptum
Solanum_concarense
Solanum_confusum
Solanum_consimile
Solanum_coquimbense
Solanum_corymbiflorum
Solanum_crispum
Solanum_cylindricum
Solanum_delicatulum
Solanum_delitescens
Solanum_didymum
Solanum_echegarayi
Solanum_elaeagnifolium
Solanum_endoadenium
Solanum_etuberosum
Solanum_euacanthum
Solanum_fiebrigii
Solanum_fragile
Solanum_furcatum
Solanum_fusiforme
Solanum_gilioides
Solanum_glandulosipilosum
Solanum_glaucophyllum
Solanum_grandidentatum
Solanum_granulosum-leprosum
Solanum_guaraniticum
Solanum_hasslerianum
Solanum_heleonastes
Solanum_herba-bona
Solanum_hieronymi
Solanum_hirtellum
Solanum_homalospermum
Solanum_huayavillense
Solanum_hunzikeri
Solanum_indivisum
Solanum_infundibuliforme
Solanum_julocrotonoides
Solanum_juvenale
Solanum_kurtzianum
Solanum_laxum
Solanum_lycopersicoides
Solanum_maglia
Solanum_malmeanum
Solanum_marmoratum
Solanum_maturecalvans
Solanum_medians
Solanum_michaelis
Solanum_microdontum
Solanum_montanum
Solanum_mortonii
Solanum_multispinum
Solanum_neei
Solanum_neorossii
Solanum_nitidibaccatum
Solanum_nitidum
Solanum_olympicum
Solanum_palinacanthum
Solanum_palitans
Solanum_palustre
Solanum_paniculatum
Solanum_paposanum
Solanum_paucidens
Solanum_pedersenii
Solanum_pennellii
Solanum_peruvianum
Solanum_physalidicalyx
Solanum_physalifolium
Solanum_pilcomayense
Solanum_pimpinellifolium
Solanum_pinnatum
Solanum_platense
Solanum_platycypellon
Solanum_polyphyllum
Solanum_profusum
Solanum_pseudocapsicum
Solanum_pseudoquina
Solanum_pygmaeum
Solanum_radicans
Solanum_ramulosum
Solanum_reductum
Solanum_remyanum
Solanum_riojense
Solanum_riparium
Solanum_robustum
Solanum_salamancae
Solanum_salicifolium
Solanum_sanctae-catharinae
Solanum_sarrachoides
Solanum_schlechtendalianum
Solanum_sciadostylis
Solanum_sinuatiexcisum
Solanum_sinuatirecurvum
Solanum_sisymbriifolium
Solanum_sitiens
Solanum_stuckertii
Solanum_symmetricum
Solanum_tenuispinum
Solanum_tiinae
Solanum_toldense
Solanum_trachytrichium
Solanum_trichoneuron
Solanum_triflorum
Solanum_trinominum
Solanum_tripartitum
Solanum_tucumanense
Solanum_turneroides
Solanum_tweedieanum
Solanum_uncinellum
Solanum_vaillantii
Solanum_valdiviense
Solanum_venturii
Solanum_vernei
Solanum_viarum
Solanum_weddellii
Solanum_woodii
Solanum_zuloagae
Vassobia_breviflora
Vestia_foetida

## Sheet: Results of Taxonomic diversity
Number of species	Taxon	Native sp from Argentina	Native sp from Chile	Shared sp (ARG+CHI)	Endemic to Argentina	Endemic to Chile	Endemic to Argentina & Chile
1	Athenaea_fasciculata	1
2	Benthamiella_azorella	1	1	1			1
3	Benthamiella_azorelloides	1			1
4	Benthamiella_chubutensis	1			1
5	Benthamiella_graminifolia	1			1
6	Benthamiella_lanata	1	1	1			1
7	Benthamiella_longifolia	1			1
8	Benthamiella_nordenskioldii	1	1	1			1
9	Benthamiella_patagonica	1	1	1			1
10	Benthamiella_pycnophylloides	1			1
11	Benthamiella_skottsbergii	1			1
12	Benthamiella_sorianoi	1			1
13	Benthamiella_spegazziniana	1			1
14	Bouchetia_anomala	1
15	Brunfelsia_australis	1
16	Brunfelsia_pilosa	1
17	Brunfelsia_plowmaniana	1
18	Calibrachoa_caesia	1
19	Calibrachoa_excellens	1
20	Calibrachoa_humilis	1
21	Calibrachoa_irgangiana	1
22	Calibrachoa_linoides	1
23	Calibrachoa_longistyla	1			1
24	Calibrachoa_missionica	1
25	Calibrachoa_ovalifolia	1
26	Calibrachoa_parviflora	1	1	1
27	Calibrachoa_pubescens	1
28	Calibrachoa_pygmaea	1
29	Calibrachoa_thymifolia	1
30	Capsicum_baccatum	1
31	Capsicum_chacoense	1
32	Capsicum_eximium	1
33	Capsicum_flexuosum	1
34	Cestrum_auriculatum		1
35	Cestrum_bracteatum	1
36	Cestrum_euanthes	1
37	Cestrum_guaraniticum	1
38	Cestrum_kunthii	1			1
39	Cestrum_laevigatum	1
40	Cestrum_lorentzianum	1
41	Cestrum_mariquitense	1
42	Cestrum_parqui	1	1	1
43	Cestrum_reflexum	1
44	Cestrum_strigilatum	1
45	Cestrum_velutinum	1
46	Combera_minima		1			1
47	Combera_paradoxa	1	1	1			1
48	Dunalia_brachyacantha	1
49	Dunalia_spinosa		1
50	Eriolarynx_australis	1
51	Eriolarynx_iochromoides	1			1
52	Eriolarynx_lorentzii	1			1
53	Exodeconus_flavus		1
54	Exodeconus_integrifolius	1	1	1
55	Exodeconus_pusillus		1
56	Fabiana_bryoides	1	1	1
57	Fabiana_densa	1	1	1
58	Fabiana_denudata	1	1	1			1
59	Fabiana_foliosa	1			1
60	Fabiana_friesii	1			1
61	Fabiana_imbricata	1	1	1			1
62	Fabiana_nana	1			1
63	Fabiana_patagonica	1
64	Fabiana_peckii	1			1
65	Fabiana_punensis	1			1
66	Fabiana_ramulosa		1
67	Fabiana_squamata		1
68	Fabiana_stephanii		1
69	Fabiana_viscosa		1			1
70	Jaborosa_ameghinoi	1			1
71	Jaborosa_bergii	1			1
72	Jaborosa_cabrerae	1			1
73	Jaborosa_caulescens	1	1	1			1
74	Jaborosa_chubutensis	1			1
75	Jaborosa_integrifolia	1
76	Jaborosa_kurtzii	1			1
77	Jaborosa_laciniata	1	1	1			1
78	Jaborosa_lanigera	1			1
79	Jaborosa_leucotricha	1			1
80	Jaborosa_magellanica	1	1	1			1
81	Jaborosa_odonelliana	1			1
82	Jaborosa_oxipetala	1			1
83	Jaborosa_parviflora	1	1	1
84	Jaborosa_pinnata		1			1
85	Jaborosa_reflexa	1	1	1			1
86	Jaborosa_riojana	1	1	1			1
87	Jaborosa_rotacea	1
88	Jaborosa_runcinata	1
89	Jaborosa_sativa	1			1
90	Jaborosa_squarrosa	1	1	1
91	Jaborosa_volkmannii	1	1	1			1
92	Latua_pubiflora		1			1
93	Leptoglossis_linifolia	1			1
94	Lycianthes_asarifolia	1
95	Lycianthes_fasciculata	1
96	Lycianthes_lycioides	1
97	Lycianthes_pauciflora	1
98	Lycianthes_rantonnetii	1
99	Lycium_ameghinoi	1			1
100	Lycium_americanum	1
101	Lycium_athium	1			1
102	Lycium_boerhaviifolium	1	1	1
103	Lycium_bridgesii		1			1
104	Lycium_cestroides	1
105	Lycium_chanar	1
106	Lycium_chilense	1	1	1
107	Lycium_ciliatum	1
108	Lycium_cuneatum	1
109	Lycium_cyathiforme	1
110	Lycium_deserti		1			1
111	Lycium_distichum		1
112	Lycium_elongatum	1			1
113	Lycium_fuscum	1			1
114	Lycium_gilliesianum	1			1
115	Lycium_glomeratum	1
116	Lycium_humile	1	1	1
117	Lycium_infaustum	1			1
118	Lycium_leiostemum		1
119	Lycium_minutifolium		1			1
120	Lycium_morongii	1
121	Lycium_nodosum	1
122	Lycium_pubitubum	1			1
123	Lycium_rachidocladum		1			1
124	Lycium_repens	1			1
125	Lycium_schreiteri	1			1
126	Lycium_stenophyllum		1
127	Lycium_tenuispinosum	1	1	1
128	Lycium_vimineum	1
129	Melananthus_multiflorus	1
130	Nicandra_physalodes	1	1	1
131	Nicotiana_acaulis	1			1
132	Nicotiana_acuminata	1	1	1
133	Nicotiana_alata	1
134	Nicotiana_ameghinoi	1			1
135	Nicotiana_bonariensis	1
136	Nicotiana_cordifolia		1			1
137	Nicotiana_corymbosa	1	1	1			1
138	Nicotiana_glauca	1
139	Nicotiana_langsdorfii	1
140	Nicotiana_linearis	1	1	1			1
141	Nicotiana_longibracteata	1	1	1			1
142	Nicotiana_longiflora	1
143	Nicotiana_miersii		1			1
144	Nicotiana_noctiflora	1			1
145	Nicotiana_otophora	1
146	Nicotiana_paa	1	1	1			1
147	Nicotiana_pauciflora		1			1
148	Nicotiana_petunioides	1	1	1			1
149	Nicotiana_plumbaginifolia	1
150	Nicotiana_solanifolia		1			1
151	Nicotiana_spegazzini	1			1
152	Nicotiana_sylvestris	1
153	Nicotiana_undulata	1	1	1
154	Nierembergia_aristata	1
155	Nierembergia_browallioides	1
156	Nierembergia_calycina	1
157	Nierembergia_ericoides	1
158	Nierembergia_graveolens	1
159	Nierembergia_linariaefolia	1
160	Nierembergia_micrantha	1
161	Nierembergia_pinifolia	1
162	Nierembergia_pulchella	1
163	Nierembergia_repens		1
164	Nierembergia_rigida	1
165	Nierembergia_rivularis	1
166	Nierembergia_scoparia	1
167	Nierembergia_tandilensis	1			1
168	Nierembergia_tucumanensis	1			1
169	Nierembergia_veitchii	1			1
170	Nolana_acuminata		1			1
171	Nolana_adansonii		1
172	Nolana_albescens		1			1
173	Nolana_aplocaryoides		1			1
174	Nolana_baccata		1			1
175	Nolana_balsamiflua		1			1
176	Nolana_carnosa		1			1
177	Nolana_clivicola		1			1
178	Nolana_coelestis		1			1
179	Nolana_crassulifolia		1			1
180	Nolana_dianae		1			1
181	Nolana_diffusa		1			1
182	Nolana_divaricata		1			1
183	Nolana_elegans		1			1
184	Nolana_filifolia		1			1
185	Nolana_foliosa		1			1
186	Nolana_glauca		1			1
187	Nolana_gracillima		1
188	Nolana_incana		1			1
189	Nolana_inconspicua		1			1
190	Nolana_intonsa		1			1
191	Nolana_jaffuelii		1			1
192	Nolana_lachimbensis		1			1
193	Nolana_leptophylla		1			1
194	Nolana_linearifolia		1			1
195	Nolana_lycioides		1
196	Nolana_mollis		1			1
197	Nolana_onoana		1			1
198	Nolana_paradoxa		1			1
199	Nolana_parviflora		1			1
200	Nolana_patachensis		1			1
201	Nolana_patula		1			1
202	Nolana_peruviana		1			1
203	Nolana_philippiana		1			1
204	Nolana_pterocarpa		1			1
205	Nolana_ramosissima		1			1
206	Nolana_reichei		1			1
207	Nolana_rhombifolia		1			1
208	Nolana_rostrata		1			1
209	Nolana_rupicola		1			1
210	Nolana_salsoloides		1			1
211	Nolana_sedifolia		1			1
212	Nolana_sessiliflora		1			1
213	Nolana_sphaerophylla		1			1
214	Nolana_stenophylla		1			1
215	Nolana_tarapacana		1			1
216	Nolana_tocopillensis		1			1
217	Nolana_villosa		1			1
218	Nolana_werdermannii		1			1
219	Pantacantha_ameghinoi	1			1
220	Petunia_axillaris	1
221	Petunia_correntina	1			1
222	Petunia_inflata	1
223	Petunia_integrifolia	1
224	Petunia_interior	1
225	Petunia_occidentalis	1
226	Petunia_patagonica	1			1
227	Petunia_scheideana	1
228	Physalis_angulata	1
229	Physalis_lagascae	1
230	Physalis_pruinosa	1
231	Physalis_pubescens	1
232	Physalis_subilsiana	1
233	Physalis_victoriana	1			1
234	Physalis_viscosa	1	1	1
235	Reyesia_cactorum		1			1
236	Reyesia_chilensis		1			1
237	Reyesia_juniperoides		1			1
238	Reyesia_parviflora	1	1	1			1
239	Salpichroa_lehmanni	1	1	1
240	Salpichroa_origanifolia	1	1	1
241	Salpichroa_scandens	1	1	1
242	Salpichroa_tristis	1
243	Salpiglossis_sinuata	1	1	1			1
244	Salpiglossis_spinescens		1			1
245	Schizanthus_alpestris		1			1
246	Schizanthus_candidus		1			1
247	Schizanthus_carlomunozii		1			1
248	Schizanthus_coccineus		1			1
249	Schizanthus_fallax		1			1
250	Schizanthus_grahamii	1	1	1			1
251	Schizanthus_hookeri	1	1	1			1
252	Schizanthus_integrifolius		1			1
253	Schizanthus_lacteus		1			1
254	Schizanthus_laetus		1			1
255	Schizanthus_litoralis		1			1
256	Schizanthus_nutantiflorus		1			1
257	Schizanthus_parvulus		1			1
258	Schizanthus_pinnatus		1			1
259	Schizanthus_porrigens		1			1
260	Schizanthus_splendens		1			1
261	Schwenckia_americana	1
262	Schwenckia_grandiflora	1
263	Sclerophylax_adnatifolia	1			1
264	Sclerophylax_arnottii	1			1
265	Sclerophylax_caducifructus	1			1
266	Sclerophylax_cocuccii	1			1
267	Sclerophylax_cuyanus	1			1
268	Sclerophylax_cynocrambe	1			1
269	Sclerophylax_difulvioi	1			1
270	Sclerophylax_hunzikeri	1			1
271	Sclerophylax_kurtzii	1			1
272	Sclerophylax_lorentzianus	1
273	Sclerophylax_ruiz-lealii	1			1
274	Sclerophylax_spinescens	1
275	Sclerophylax_tenuicaulis	1			1
276	Sclerophylax_trispermus	1			1
277	Sessea_regnellii	1
278	Sessea_vestioides	1
279	Solanum_abutiloides	1
280	Solanum_acaule	1
281	Solanum_adscendens	1
282	Solanum_aenictum	1
283	Solanum_albidum	1
284	Solanum_aligerum	1
285	Solanum_aloysiifolium	1
286	Solanum_alphonsei		1			1
287	Solanum_alternatopinnatum	1
288	Solanum_americanum	1	1	1
289	Solanum_amygdalifolium	1
290	Solanum_angustifidum	1
291	Solanum_annuum	1			1
292	Solanum_argentinum	1
293	Solanum_aridum	1
294	Solanum_atriplicifolium	1
295	Solanum_atropurpureum	1
296	Solanum_berthaultii	1
297	Solanum_betaceum	1
298	Solanum_boliviense	1
299	Solanum_bonariense	1
300	Solanum_brachyantherum		1			1
301	Solanum_brevicaule	1
302	Solanum_caavurana	1
303	Solanum_caesium	1
304	Solanum_calileguae	1
305	Solanum_chacoense	1
306	Solanum_chenopodioides	1
307	Solanum_chilense		1
308	Solanum_cochabambense	1
309	Solanum_commersonii	1
310	Solanum_compressum	1
311	Solanum_comptum	1
312	Solanum_concarense	1			1
313	Solanum_confusum	1
314	Solanum_consimile	1
315	Solanum_coquimbense		1			1
316	Solanum_corymbiflorum	1
317	Solanum_crispum	1	1	1			1
318	Solanum_cylindricum	1
319	Solanum_delicatulum	1
320	Solanum_delitescens	1			1
321	Solanum_didymum	1
322	Solanum_echegarayi	1	1	1			1
323	Solanum_elaeagnifolium	1	1	1
324	Solanum_endoadenium	1
325	Solanum_etuberosum		1			1
326	Solanum_euacanthum	1			1
327	Solanum_fernandezianum		1			1
328	Solanum_fiebrigii	1
329	Solanum_fragile		1
330	Solanum_furcatum	1	1	1
331	Solanum_fusiforme	1
332	Solanum_gilioides	1
333	Solanum_glandulosipilosum	1			1
334	Solanum_glaucophyllum	1
335	Solanum_grandidentatum	1	1	1
336	Solanum_granulosum-leprosum	1
337	Solanum_guaraniticum	1
338	Solanum_hasslerianum	1
339	Solanum_heleonastes	1
340	Solanum_herba-bona		1			1
341	Solanum_hieronymi	1
342	Solanum_hirtellum	1
343	Solanum_homalospermum	1			1
344	Solanum_huayavillense	1
345	Solanum_hunzikeri	1
346	Solanum_indivisum		1			1
347	Solanum_infundibuliforme	1
348	Solanum_julocrotonoides	1
349	Solanum_juvenale	1			1
350	Solanum_kurtzianum	1			1
351	Solanum_laxum	1
352	Solanum_lycopersicoides		1
353	Solanum_maglia	1	1	1			1
354	Solanum_malmeanum	1
355	Solanum_marmoratum	1			1
356	Solanum_maturecalvans	1
357	Solanum_medians		1
358	Solanum_michaelis	1
359	Solanum_microdontum	1
360	Solanum_montanum		1
361	Solanum_mortonii	1			1
362	Solanum_multispinum	1
363	Solanum_neei	1
364	Solanum_neorossii	1			1
365	Solanum_nitidibaccatum	1	1	1
366	Solanum_nitidum		1
367	Solanum_olympicum	1
368	Solanum_opacum		1
369	Solanum_palinacanthum	1
370	Solanum_palitans	1
371	Solanum_palustre	1	1	1			1
372	Solanum_paniculatum	1
373	Solanum_paposanum		1
374	Solanum_paucidens	1
375	Solanum_pedersenii	1			1
376	Solanum_pennellii		1
377	Solanum_peruvianum		1
378	Solanum_physalidicalyx	1
379	Solanum_physalifolium	1
380	Solanum_pilcomayense	1
381	Solanum_pimpinellifolium		1
382	Solanum_pinnatum		1			1
383	Solanum_platense	1
384	Solanum_platycypellon	1
385	Solanum_polyphyllum		1			1
386	Solanum_profusum	1			1
387	Solanum_pseudocapsicum	1	1	1
388	Solanum_pseudoquina	1
389	Solanum_pygmaeum	1			1
390	Solanum_radicans		1
391	Solanum_ramulosum	1
392	Solanum_reductum	1			1
393	Solanum_remyanum		1			1
394	Solanum_riojense	1			1
395	Solanum_riparium	1
396	Solanum_robustum	1
397	Solanum_salamancae	1			1
398	Solanum_salicifolium	1
399	Solanum_sanctae-catharinae	1
400	Solanum_sarrachoides	1	1	1
401	Solanum_schlechtendalianum	1
402	Solanum_sciadostylis	1
403	Solanum_sinuatiexcisum	1
404	Solanum_sinuatirecurvum	1	1	1
405	Solanum_sisymbriifolium	1	1	1
406	Solanum_sitiens		1			1
407	Solanum_stuckertii	1
408	Solanum_symmetricum	1
409	Solanum_tenuispinum	1
410	Solanum_tiinae	1			1
411	Solanum_toldense	1
412	Solanum_trachytrichium	1
413	Solanum_trichoneuron	1
414	Solanum_triflorum	1
415	Solanum_trinominum		1			1
416	Solanum_tripartitum	1
417	Solanum_tucumanense	1
418	Solanum_turneroides	1
419	Solanum_tweedianum	1
420	Solanum_uncinellum	1
421	Solanum_vaillantii	1
422	Solanum_valdiviense	1	1	1			1
423	Solanum_venturii	1			1
424	Solanum_vernei	1			1
425	Solanum_viarum	1
426	Solanum_weddellii	1	1	1
427	Solanum_woodii	1
428	Solanum_zuloagae	1
429	Vassobia_breviflora	1
430	Vestia_foetida		1			1
	TOTAL	315	170	55	80	89	27
